# Supplementary material for: The road to overcome pancreatic cancer: Where are we?
Source: Heliyon. 2024 Sep 19;10(19):e38196. doi: 10.1016/j.heliyon.2024.e38196 (PMC11471497; doi:10.1016/j.heliyon.2024.e38196)
Supplement: Multimedia component 1 [file mmc1.xlsx]

## Sheet: PC Clinical Trials
No	NCT	Study start date	(est) study completion date	Official title	Study type	Clinical Trial/RWD study	Allocation	Phase	Number of pts	Status according to Methods section of paper	Cancer type	Mx/M1	Med/CHT
1	NCT03316599	January 17, 2018	July 29, 2021	Phase 1b Study of Gemcitabine, Nab-paclitaxel, and Ficlatuzumab (AV-299) in Patients With Advanced Pancreatic Cancer	Interventional	Clinical Trial	N/A	1	26	Completed	pancreatic cancer	M1	Gemcitabine, Nab-paclitaxel, Ficlatuzumab
2	NCT05182112	December 20, 2021	2023-12-01	Phase I Study of Precision CRT for Liver-Dominant Metastatic Pancreatic Cancer With Homologous Recombination Deficiency (PreCISeRT)	Interventional	Clinical Trial	N/A	1	20 e	Recruiting	pancreatic cancer	M1	Gemcitabine, Cisplatin
3	NCT05438667	June 7, 2022	June 30, 2025	An Exploring Clinical Research on Evaluating the Safety, Efficiency and Pharmacokinetics / Pharmacodynamics of KRAS Mutated Antigen-specific TCR-T Cell Therapy for Advanced Pancreatic Cancer and Other Solid Tumors	Interventional	Clinical Trial	N/A	1	11 e	Recruiting	pancreatic cancer	M1	TCR-T
4	NCT03716596	October 22, 2018	October 22, 2023	Study on the Safety and Therapeutic Effect of Stereotactic Body Radiotherapy and Anti-PD-1 Antibody in Late Stage or Recurrent Pancreatic Cancer Patients Who Failed in Second-line Chemotherapy	Interventional	Clinical Trial	N/A	1	36 e	Recruiting	pancreatic cancer	Any	anti PD-1, SBRT
5	NCT05605197	October 19, 2022	October 8, 2025	Clinical Study to Evaluate the Safety and Efficacy of U87 CART in Treatment of Advanced Pancreatic Cancer	Interventional	Clinical Trial	N/A	1	12 e	Recruiting	pancreatic cancer	N/A	U87 CAR-T
6	NCT04966143	August 1, 2021	August 1, 2024	A Study of CLDN18.2 Chimeric Antigen Receptor T Cells in the Treatment of Advanced Pancreatic Cancer	Interventional	Clinical Trial	N/A	1	30 e	Recruiting	pancreatic cancer	N/A	LY011
7	NCT05083780	November 30, 2021	2023-12-01	A Study of Hydroxychloroquine and Chlorphenesin Carbamate in Combination With mFOLFIRINOX in Inoperable Locally Advanced or Metastatic Pancreatic Cancer	Interventional	Clinical Trial	N/A	1	40 e	Recruiting	pancreatic cancer	M1	mFOLFIRINOX, Chlorphenesin Carbamate, Hydroxychloroquine
8	NCT04425876	December 17, 2020	September 1, 2023	A Phase I Study to Assess the Tolerability, Safety and Efficacy of Fluzoparib in Combination With mFOLFIRINOX as Neoadjuvant and Adjuvant Therapy in Patients With Resectable Pancreatic Cancer	Interventional	Clinical Trial	N/A	1	74 e	Recruiting	pancreatic cancer	M0	Fluzoparib, mFOLFIRINOX
9	NCT04193904	December 20, 2019	2023-10-01	A Safety and Preliminary Efficacy Study of the Oral Live Biotherapeutic MRx0518 With Hypofractionated Preoperative Radiation for Resectable Pancreatic Cancer	Interventional	Clinical Trial	N/A	1	15 e	active, not recruiting	pancreatic cancer	M0	MRx0518, radiation
10	NCT04161755	December 13, 2019	November 11, 2023	Phase 1 Clinical Trial of Personalized Neoantigen Tumor Vaccines and Programmed Death-Ligand 1 (PD-L1) Blockade in Patients With Surgically Resected Pancreatic Cancer	Interventional	Clinical Trial	N/A	1	29	active, not recruiting	pancreatic cancer	M0	Atezolizumab, mFOLFIRINOX, RO7198457
11	NCT05438797	April 2, 2021	2024-04-01	Clinical Study on the Safety and Efficacy of Specific TIL-TCM Cells for Advanced Relapse-refractory or Metastatic Pancreatic Cancer	Interventional	Clinical Trial	N/A	1	3	Recruiting	pancreatic cancer	M1	Adoptive TIL-TCM transfer therapy
12	NCT04928625	August 6, 2021	December 31, 2023	An Open-Label, Single-Arm, Multi-Center Phase I Clinical Study to Evaluate the Safety, Tolerability, Pharmacokinetics, and Efficacy of SHR-A1904 in Patients With Advanced Pancreatic Cancer	Interventional	Clinical Trial	N/A	1	75 e	Recruiting	pancreatic cancer	Any, excluding brain metastases	SHR-A1904
13	NCT04338763	April 19, 2021	December 31, 2022	A Phase I Study to Evaluate the Safety and Efficacy of RP72 Monotherapy and in Combination With Gemcitabine in Patients With Pancreatic Cancer	Interventional	Clinical Trial	Non-Randomized	1	48 e	Recruiting	pancreatic cancer	Any	RP72, Gemcitabine
14	NCT05417386	August 9, 2022	May 1, 2025	A Phase IB Study FOLFIRINOX and NIS793 in Patients With Pancreatic Cancer	Interventional	Clinical Trial	Randomized	1	50 e	Recruiting	pancreatic cancer	M1	FOLFIRINOX, NIS793, Capecitabine, radiation
15	NCT03517176	July 31, 2018	June 19, 2020	A Phase 1 Clinical Trial of CEND-1 in Combination With Nabpaclitaxel and Gemcitabine in Metastatic Exocrine Pancreatic Cancer	Interventional	Clinical Trial	Non-Randomized	1	30	Completed	pancreatic cancer	M1	CEND-1, Nab-paclitaxel, Gemcitabine
16	NCT05497778	October 21, 2022	January 8, 2025	A Phase 1b Study of Gemcitabine and Nab-paclitaxel in Combination With IM156 in Patients With Advanced Pancreatic Cancer.	Interventional	Clinical Trial	Randomized	1	25 e	Recruiting	pancreatic cancer	M1	Gemcitabine, Nab-paclitaxel, IM156
17	NCT03883919	July 11, 2019	July 2, 2022	A Pilot Study of Liposomal Irinotecan Plus 5-FU / LV Combined With Paricalcitol in Patients With Advanced Pancreatic Cancer Progressed on Gemcitabine-based Therapy	Interventional	Clinical Trial	Non-Randomized	1	20	Completed	pancreatic cancer	Any, excluding brain metastases	5FU, Leucovorin, Irinotecan liposomal, Paricalcitol
18	NCT03956056	February 13, 2020	June 21, 2023	A Phase 1 Clinical Trial to Evaluate the Safety and Immunogenicity of a Neoantigen Peptide Vaccine Strategy in Pancreatic Cancer Patients Following Surgical Resection and Adjuvant Chemotherapy	Interventional	Clinical Trial	N/A	1	12	active, not recruiting	pancreatic cancer	M0	Neoantigen Peptide Vaccine, Poly ICLC
19	NCT04612530	September 1, 2020	June 1, 2023	Irreversible Electroporation and Nivolumab Combined With Intratumoral Administration of a Toll-like Receptor Ligand as a Means of in Vivo Vaccination for Oligometastatic Pancreatic Ductal Adenocarcinoma	Interventional	Clinical Trial	Randomized	1	18 e	Recruiting	pancreatic cancer	M1	Nivolumab, TLR 9
20	NCT04158635	September 1, 2021	December 31, 2023	A Phase 1 Study of Gemcitabine, Nab-Paclitaxel, and Bosentan in Patients With Unresectable Pancreatic Cancer	Interventional	Clinical Trial	Non-Randomized	1	21 e	Recruiting	pancreatic cancer	M1	Bosentan, Gemcitabine, Nab-paclitaxel
21	NCT04132505	October 22, 2019	December 31, 2022	Binimetinib Plus Hydroxychloroquine in KRAS Mutant Metastatic Pancreatic Cancer	Interventional	Clinical Trial	N/A	1	39 e	Recruiting	pancreatic cancer	M1	Binimetinib, Hydroxychloroquine
22	NCT04137536	October 17, 2019	2023-04-01	Phase Ib Treatment of Advanced Pancreatic Cancer With Anti-CD3 x Anti-EGFR-Bispecific Antibody Armed Activated T-Cells (BATs)	Interventional	Clinical Trial	N/A	1	7	active, not recruiting	pancreatic cancer	M1	anti-EGFR-bispecific antibody armed activated T-cells
23	NCT03558945	April 2, 2018	April 30, 2023	Clinical Trial to Evaluate Safety and Effect of Personalized Neoantigen Vaccine for Pancreatic Tumor Following Surgical Resection and Adjuvant Chemotherapy	Interventional	Clinical Trial	Non-Randomized	1	60 e	Recruiting	pancreatic cancer	M0	Personalized neoantigen vaccine
24	NCT05088889	January 25, 2022	July 1, 2024	Maintenance Ipilimumab + Nivolumab Post Induction Chemotherapy + SBRT for First Line	Interventional	Clinical Trial	N/A	1	10 e	Recruiting	pancreatic cancer	M1	Nivolumab, Ipilimumab, SBRT
25	NCT04634539	May 13, 2021	January 1, 2024	IIT2020-02-Gong-GlutaPanc: Phase I Trial of First-line L-glutamine With Gemcitabine and Nab-paclitaxel in Advanced Pancreatic Cancer (GlutaPanc)	Interventional	Clinical Trial	N/A	1	16 e	Recruiting	adenocarcinoma	M0	Gemcitabine, Nab-paclitaxel, L-glutamine
26	NCT05411094	November 7, 2022	March 31, 2024	A Phase 1 Study of Olaparib in Combination With Durvalumab (MEDI4736) and Concurrent Radiation Therapy Following First-Line Chemotherapy in Locally Advanced Unresectable Pancreatic Cancer	Interventional	Clinical Trial	N/A	1	18 e	Recruiting	exocrine pancreatic cancer	N/A	Durvalumab, Olaparib, Radiation
27	NCT03412799	June 4, 2018	February 28, 2022	Phase 1A/1B Dose Escalation and Expansion Study of SBP-101 in Combination With Nab-Paclitaxel and Gemcitabine in Subjects With Previously Untreated Metastatic Pancreatic Ductal Adenocarcinoma	Interventional	Clinical Trial	N/A	1	50	Completed	adenocarcinoma	M1	SBP-101, Nab-paclitaxel, Gemcitabine
28	NCT04852367	June 16, 2021	2022-12-01	PanDox: Feasibility of Enhanced Chemotherapy Delivery to Non-resectable Primary Pancreatic Tumours Using Thermosensitive Liposomal Doxorubicin (ThermoDox®) and Focused Ultrasound	Interventional	Clinical Trial	Non-Randomized	1	18 e	Recruiting	adenocarcinoma	M1	Doxorubicin, ThermoDox
29	NCT04104672	November 6, 2019	January 30, 2024	A Phase 1 Study to Evaluate the Safety and Tolerability of AB680 Combination Therapy in Participants With Gastrointestinal Malignancies	Interventional	Clinical Trial	Non-Randomized	1	211 e	Recruiting	adenocarcinoma	M1	AB680, Zimberelimab, Nab-paclitaxel, Gemcitabine
30	NCT05034627	August 9, 2022	October 1, 2026	A Phase I, Open-Label, Dose Finding Study of Calaspargase Pegol-Mnkl in Combination With Cobimetinib in Locally-Advanced or Metastatic Pancreatic Cancer	Interventional	Clinical Trial	N/A	1	24 e	Recruiting	adenocarcinoma	M1	Calaspargase Pegol-mknl, Cobimetinib
31	NCT03825289	January 18, 2019	January 18, 2025	THREAD: A Phase I Trial of Trametinib and Hydroxychloroquine in Patients With Advanced Pancreatic Cancer	Interventional	Clinical Trial	N/A	1	33 e	Recruiting	pancreatic cancer	M1	Hydroxychloroquine, Trametinib
32	NCT05482451	March 1, 2021	February 28, 2023	Treatment With Nivolumab and All-trans Retinoic Acid for Patients With Refractory Pancreatic Cancer	Interventional	Clinical Trial	N/A	1	9	active, not recruiting	adenocarcinoma	M1	Nivolumab, ATRA
33	NCT04477343	November 23, 2020	December 31, 2024	An Open-label Phase 1 Study to Evaluate the Safety and Tolerability of SX-682 in Combination With Nivolumab as a Maintenance Therapy in Patients With Metastatic Pancreatic Ductal Adenocarcinoma	Interventional	Clinical Trial	N/A	1	20 e	Recruiting	adenocarcinoma	M1	SX-682, Nivolumab
34	NCT03608631	January 27, 2021	March 31, 2023	Phase I Study of Mesenchymal Stromal Cells-Derived Exosomes With KrasG12D siRNA for Metastatic Pancreas Cancer Patients Harboring KrasG12D Mutation	Interventional	Clinical Trial	N/A	1	28 e	Recruiting	adenocarcinoma	M1	Mesenchymal Stromal Cells-derived Exosomes with KRAS G12D siRNA
35	NCT04046887	September 11, 2019	October 9, 2024	Phase I Study of Lonsurf in Combination With Gemcitabine and Nab-Paclitaxel in Patients With Advanced PancreaticDuctal Adenocarcinoma (PDAC)	Interventional	Clinical Trial	N/A	1	14	active, not recruiting	adenocarcinoma	M1	Lonsurf, Gemcitabine, Nab-paclitaxel
36	NCT04050085	August 15, 2019	2023-03-01	A Pilot Study of Intratumoral SD-101 (Toll-Like Receptor 9 Agonist), Nivolumab, and Radiotherapy for Treatment of Chemotherapy-Refractory Metastatic Pancreatic Adenocarcinoma	Interventional	Clinical Trial	N/A	1	6 e	active, not recruiting	adenocarcinoma	M1	Nivolumab, SD-101, radiation
37	NCT03572283	April 8, 2018	2024-01-01	Phase 1 Window of Opportunity Study of Parasympathetic Stimulation With Bethanechol in Localized Pancreatic Adenocarcinoma Prior to Surgery	Interventional	Clinical Trial	N/A	1	18 e	Recruiting	adenocarcinoma	M0	Bethanechol
38	NCT04431258	May 6, 2021	March 1, 2025	A Phase I Open Label Followed by a Phase II Randomized, Controlled Study to Assess the Efficacy and Safety of ABTL0812 in Combination With FOLFIRINOX for First-line Treatment of Metastatic Pancreatic	Interventional	Clinical Trial	Randomized	1	150 e	Recruiting	adenocarcinoma	M1	ABTL0812, FOLFIRINOX
39	NCT03153410	September 27, 2018	2023-12-01	A Pilot Study of a GVAX Pancreas Vaccine (With Cyclophosphamide) in Combination With a PD-1 Blockade Antibody (Pembrolizumab) and a Macrophage Targeting Agent (CSF1R Inhibitor) for the Treatment of Patients With Borderline Resectable Adenocarcinoma of the Pancreas	Interventional	Clinical Trial	N/A	1	12 e	active, not recruiting	adenocarcinoma	M0	Cyclophosphamide, GVAX, Pembrolizumab, IMC-CS4
40	NCT05650918	August 30, 2021	October 1, 2023	Dendritic Cells Loaded With Allogeneic Tumor Lysate (MesoPher) in Combination With a CD40 Agonist (Mitazalimab) in Metastatic Pancreatic Disease	Interventional	Clinical Trial	N/A	1	30 e	Recruiting	pancreatic cancer	M1	MesoPher, Mitazalimab
41	NCT04258072	April 19, 2021	2023-03-01	Phase 1b Study of Vactosertib (TEW-7197) in Combination With Nal-IRI／FL in Patients With Metastatic Pancreatic Ductal Adenocarcinoma Who Have Failed First-Line Gemcitabine／Nab-Paclitaxel	Interventional	Clinical Trial	N/A	1	24 e	Recruiting	adenocarcinoma	M1	Vactosertib
42	NCT05365893	October 20, 2021	December 31, 2023	Window of Opportunity for Neoadjuvant Stroma Modification in Pancreatic Cancer	Interventional	Clinical Trial	Non-Randomized	1	20 e	Recruiting	adenocarcinoma	M0	Paricalcitol, Hydroxychloroquine, Losartan
43	NCT03484299	May 30, 2018	December 31, 2023	Chemotherapy and Irreversible Electroporation (IRE) in the Treatment of Advanced Pancreatic Adenocarcinoma	Interventional	Clinical Trial	N/A	1	20 e	Recruiting	adenocarcinoma	M0	Gemcitabine, FOLFIRINOX
44	NCT05055323	July 29, 2021	June 1, 2023	A Phase I Dose Escalation Study Using Pyrvinium Pamoate Targeting HuR in Pancreatic Ductal Adenocarcinoma	Interventional	Clinical Trial	N/A	1	18 e	Recruiting	adenocarcinoma	M0	Pyrvinium Pamoate
45	NCT04005690	August 1, 2019	February 1, 2026	A Window of Opportunity Strategy for Targeted Pathway Inhibition in Patients With Pancreatic Ductal Adenocarcinoma	Interventional	Clinical Trial	Non-Randomized	1	80 e	Recruiting	adenocarcinoma	M0/M1	Cobimetinib, Olaparib, Onvansertib, Temuterkib
46	NCT03592888	November 20, 2018	2023-03-01	Pilot Study of Mature Dendritic Cell Vaccination Against Mutated KRAS in Patients With Resectable Pancreatic Cancer	Interventional	Clinical Trial	N/A	1	12 e	Recruiting	adenocarcinoma	N/A	mDC3/8-KRAS Vaccine
47	NCT04975217	December 14, 2021	December 31, 2023	Pilot Study Using Fecal Microbial Transplants in Patients With Pancreatic Cancer	Interventional	Clinical Trial	N/A	1	10 e	Recruiting	adenocarcinoma	N/A	Fecal Microbiota Transplantation Capsule
48	NCT05303090	March 31, 2022	March 28, 2025	A Phase 1b Dose-escalation and Cohort-expansion Study of the Safety/Tolerability, and Efficacy of Oncolytic Virotherapy Plus PD-1 Inhibitor and Lenvatinib for Patients With Advanced Pancreatic Cancer	Interventional	Clinical Trial	N/A	1	25 e	Recruiting	adenocarcinoma	M1	H101, Tislelizumab, Lenvatinib
49	NCT04862260	October 4, 2021	December 31, 2026	A Phase 1 Feasibility Study of Cholesterol Metabolism Disruption (Evolocumab, Atorvastatin and Ezetimibe) in Combination With FOLFIRINOX in Patients With Advanced Pancreatic Adenocarcinoma	Interventional	Clinical Trial	N/A	1	12 e	Recruiting	adenocarcinoma	M1	Evolocumab, Atorvastatin, Ezetimibe, FOLFIRINOX
50	NCT04157127	August 3, 2020	2025-11-01	Phase I Study of Th-1 Dendritic Cell Immunotherapy in Combination With Standard Chemotherapy for the Adjuvant Treatment of Pancreatic Adenocarcinoma (DECIST)	Interventional	Clinical Trial	Non-Randomized	1	43 e	Recruiting	adenocarcinoma	M1	Autologous DC vaccine
51	NCT05209074	September 8, 2022	2024-12-01	A Phase I, Single-Center, Open-Label, Dose De-escalation and Expansion Study Ivosidenib + mFOLFIRINOX in Patients With Resectable Pancreatic Adenocarcinoma	Interventional	Clinical Trial	N/A	1	16 e	Recruiting	adenocarcinoma	M0	Ivosidenib, mFOLFIRINOX
52	NCT04809766	December 14, 2021	June 1, 2024	Phase I Study of Autologous Transgenic T-Cells Expressing High Affinity Mesothelin-Specific T-Cell Receptor (TCR) (FH-TCR Tᴍsʟɴ) in Patients With Metastatic Pancreatic Ductal Adenocarcinoma	Interventional	Clinical Trial	Non-Randomized	1	15 e	Recruiting	adenocarcinoma	M1	Autologous Mesothelin-specific TCR-T Cells, Cyclophosphamide, Fludarabine
53	NCT05494866	December 7, 2022	February 28, 2025	IntenSify: An Open-label Phase I Trial of the CYP3A Inhibitor Cobicistat and the Cytostatics Gemcitabine and Nab-Paclitaxel in Patients With Advanced Stage or Metastatic Pancreatic Ductal Adenocarcinoma to Evaluate the Combination's Pharmacokinetics, Safety and Efficacy	Interventional	Clinical Trial	N/A	1	18 e	Recruiting	adenocarcinoma	M1	Cobicistat, Gemcitabine, Nab-paclitaxel
54	NCT04627246	September 11, 2020	2028-09-01	A Phase Ib Study of the Combination of Personalized Autologous Dendritic Cell Vaccine and Standard Of Care Adjuvant Chemotherapy Followed by Nivolumab for Resected Pancreatic Adenocarcinoma	Interventional	Clinical Trial	N/A	1	12 e	Recruiting	adenocarcinoma	M0	PEP-DC vaccine
55	NCT03970252	July 24, 2019	2024-04-01	A Pilot and Feasibility Study of PD-1 Blockade With Nivolumab in Combination With Chemotherapy in Patients With Borderline Resectable Pancreatic Adenocarcinoma	Interventional	Clinical Trial	N/A	1	36 e	Recruiting	adenocarcinoma	M0	5FU, Irinotecan, Leucovorin, Oxaliplatin, Nivolumab, surgery
56	NCT04581343	November 2, 2020	2023-02-01	A Phase 1B Study to Determine the Safety and Tolerability and Confirm the Dose of Canakinumab and Spartalizumab in Combination With Nab-paclitaxel and Gemcitabine for Patients With Metastatic Pancreatic Cancer	Interventional	Clinical Trial	N/A	1	10	active, not recruiting	adenocarcinoma	M1	Canakinumab, Spartalizumab, Nab-paclitaxel, Gemcitabine
57	NCT05557851	November 1, 2022	2024-12-01	A Phase 1b, Open-Label, Safety, Pharmacokinetic, and Pharmacodynamic Study of an Anti-super-enhancer Minnelide Given Along With Abraxane Plus Gemcitabine in Patients With Metastatic Adenocarcinoma of the Pancreas	Interventional	Clinical Trial	N/A	1	36 e	Recruiting	adenocarcinoma	M1	Minnelide
58	NCT04801095	July 14, 2021	August 8, 2025	A Phase I, Open-label, Multicenter, Dose-escalation and Dose-expansion Study to Investigate the Safety, Tolerability, Pharmacokinetics, Pharmacodynamics, and Efficacy of WM-S1-030 in Patients With Advanced Solid Tumors	Interventional	Clinical Trial	N/A	1	100 e	Recruiting	pancreatic cancer	M1	WM-S1-030
59	NCT04430842	July 20, 2020	December 22, 2022	A Phase 1, Open Label, Multi-Center, Single and Multiple Dose, Dose Escalation and Expansion Study to Assess the Safety, Tolerability, Pharmacokinetics, and Pharmacodynamics of QBS10072S in Previously Treated Patients With Advanced or Metastatic Cancers With High LAT1 Signatures, and in Patients With Relapsed or Refractory Grade 4 Astrocytoma	Interventional	Clinical Trial	N/A	1	15	Completed	pancreatic cancer	M1	QBS10072S
60	NCT04990037	July 19, 2021	April 9, 2023	A Phase 1b Dose Escalation and Expansion Study of CAN04, a Monoclonal Antibody Targeting IL1RAP, in Combination With Modified FOLFIRINOX in Subjects With Metastatic Pancreatic Ductal Adenocarcinoma	Interventional	Clinical Trial	N/A	1	25	active, not recruiting	adenocarcinoma	M1	CAN04, FOLFIRINOX
61	NCT05273554	August 31, 2022	January 15, 2024	A Pilot Study to Assess Changes in Tumor Biology Following Second-line Treatment With Pembrolizumab Plus Lenvatinib in Patients With Advanced Pancreatic Ductal Adenocarcinoma	Interventional	Clinical Trial	Randomized	1	15 e	Recruiting	adenocarcinoma	M1	Pembrolizumab, Lenvatinib
62	NCT05383352	May 30, 2022	2023-09-01	A Phase I, Randomised, Open-Label, Single-Dose, Two-Treatment, Two-Way Crossover, Two-Stage Study to Evaluate the Bioequivalence of Onivyde (Irinotecan Liposome Injection) Manufactured at Two Different Sites Administered in Combination With Anti-Cancer Agents in Adult Participants With Metastatic Pancreatic Adenocarcinoma	Interventional	Clinical Trial	Randomized	1	88 e	Recruiting	adenocarcinoma	M1	Irinotecan liposomal, 5-FU, folinic acid
63	NCT03601923	August 22, 2018	February 28, 2025	Phase 2 Proof-of-Concept Trial Testing the PARP Inhibitor Niraparib in Patients With Pancreatic Cancer Harboring Deficiencies in Homologous Recombination DNA Repair	Interventional	Clinical Trial	N/A	2	32 e	Recruiting	adenocarcinoma	Any	Niraparib
64	NCT04409002	July 23, 2020	October 1st 2026	A Phase II Study of Niraparib and Dostarlimab With Radiation in Patients With Metastatic Pancreatic Cancer	Interventional	Clinical Trial	N/A	2	25 e	Active, not recruiting	adenocarcinoma	Any	Niraparib, Dostarlimab, Radiation
65	NCT03563248	August 10, 2018	June 6th 2027	A Randomized Phase 2 Study of Losartan and Nivolumab in Combination With FOLFIRINOX and SBRT in Localized	Interventional	Clinical Trial	Randomized	2	168	active, not recruiting	pancreatic cancer	M0	FOLFIRINOX, Losartan, Nivolumab, Radiation
66	NCT03572400	November 29, 2018	November 30, 2021	Neoadjuvant CCRT With Gemcitabine/Durvalumab (MEDI4736) Followed by Adjuvant Gemcitabine/Durvalumab(MEDI4736) in Resectable or Borderline Resectable Pancreatic Cancer	Interventional	Clinical Trial	N/A	2	71 e	Recruiting	pancreatic cancer	M0	Gemcitabine, Durvalumab
67	NCT03777462	April 1, 2019	December 31, 2022	Comparisons of Different Neoadjuvant Chemotherapy Regimens With or Without Stereotactic Body Radiation Therapy for Borderline Resectable Pancreatic Cancer: Study Protocol of a Prospective, Randomized Phase II Trial	Interventional	Clinical Trial	Randomized	2	150 e	Recruiting	pancreatic cancer	M0	Gemcitabine, Nab-paclitaxel, radiation
68	NCT05168527	September 3, 2021	May 31, 2024	An Open Single-center Phase II Clinical Study of Fruquintinib Combined With Chemotherapy in Patients With Liver Metastases From Pancreatic Cancer	Interventional	Clinical Trial	N/A	2	30 e	Recruiting	pancreatic cancer	M0	Fruquintinib, Albumin bound Paclitaxel, Gemcitabine
69	NCT05116917	November 5, 2021	December 1, 2024	Nivolumab, Ipilimumab and Radiation in Combination With Influenza Vaccine in Patients With Pancreatic Cancer (INFLUENCE)	Interventional	Clinical Trial	N/A	2	30 e	Recruiting	pancreatic cancer	Any	Nivolumab, Ipilimumab, Influenza vaccine, Radiation
70	NCT04361162	May 18, 2020	2026-10-01	Nivolumab and Ipilimumab and Radiation Therapy in Metastatic, Microsatellite Stable Pancreatic Cancer	Interventional	Clinical Trial	N/A	2	30 e	active, not recruiting	pancreatic cancer	M1	Nivolumab, Ipilimumab, Radiation
71	NCT05659914	November 28, 2022	June 1, 2026	Olaparib and Durvalumab (MEDI4736) in Patients With Metastatic Pancreatic Cancer and DNA Damage Repair Genes Alterations	Interventional	Clinical Trial	N/A	2	40 e	Recruiting	pancreatic cancer	M1	Olaparib, Durvalumab
72	NCT03553004	January 22, 2019	February 1, 2025	Niraparib in Metastatic Pancreatic Cancer After Previous Chemotherapy (NIRA-PANC): a Phase 2 Trial	Interventional	Clinical Trial	N/A	2	18 e	Recruiting	pancreatic cancer	M1	Niraparib
73	NCT04212026	June 28, 2020	December 31, 2024	Irreversible Electroporation (IRE) Followed by Nivolumab in Patients With Metastatic Pancreatic Cancer: a Multicenter Single-arm Phase II Trial	Interventional	Clinical Trial	N/A	2	15 e	Recruiting	pancreatic cancer	M1	Nivolumab
74	NCT04084496	September 1, 2019	December 31, 2024	A Phase II Study With mFOLFIRINOX as Adjuvent Chemotherapy for Resectable Pancreas Carcinoma	Interventional	Clinical Trial	N/A	2	80 e	Recruiting	pancreatic cancer	M0	FOLFIRINOX
75	NCT03322995	June 21, 2018	August 1, 2024	Adaptive Modification of Neoadjuvant Therapy Based on Clinical Response in Patients With Localized Pancreatic Cancer	Interventional	Clinical Trial	Non-Randomized	2	125 e	Recruiting	pancreatic cancer	M0	FOLFIRINOX, Gemcitabine
76	NCT05415917	July 29, 2022	March 1, 2025	Adjuvant Gemcitabine and Capecitabine Chemotherapy in Resected Pancreatic Cancer Following Neoadjuvant Chemotherapy	Interventional	Clinical Trial	Randomized	2	75 e	Recruiting	pancreatic cancer	M0	Gemcitabine, Capecitabine
77	NCT04177810	November 16, 2020	August 1, 2023	A Phase 2 Study of Plerixafor and Cemiplimab in Metastatic Pancreatic Cancer	Interventional	Clinical Trial	N/A	2	21 e	Recruiting	pancreatic cancer	M1	Cemiplimab, Plerixafor
78	NCT04814485	April 22, 2021	2023-07-01	A Prospective, Single-center Clinical Study to Explore the Efficacy and Safety of SHR-1020 Combined With Albumin-bound Paclitaxel in the Second-line Treatment of Pancreatic Cancer	Interventional	Clinical Trial	N/A	2	39 e	Recruiting	pancreatic cancer	Any	Famitinib, albumin bound paclitaxel
79	NCT04371224	June 23, 2020	May 11, 2022	Randomized Phase II Study of NaliCap (Irinotecan Liposome/Capecitabine) Compared to NAPOLI (Irinotecan Liposome/5-fluorouracil/Leucovorin) in Gemcitabine-pretreated Advanced Pancreatic Cancer	Interventional	Clinical Trial	Randomized	2	200 e	Recruiting	pancreatic cancer	Any, excluding brain metastases	Irinotecan, Capecitabine, 5FU, Leucovorin
80	NCT04589234	October 20, 2020	December 31, 2030	A Phase 2 Study of Saltikva (Attenuated Salmonella Typhimurium Containing the Human Gene for Interleukin-2) in Patients With Metastatic Pancreatic Cancer	Interventional	Clinical Trial	Non-Randomized	2	60 e	Recruiting	pancreatic cancer	M1	Salmonella-IL2, FOLFIRINOX, Gemcitabine/Abraxane
81	NCT05360732	April 22, 2022	September 1, 2024	Redefining The Use Of A FOLFIRINOX-Like Regimen In the Front Line In Older Patients With Metastatic Pancreatic Cancer	Interventional	Clinical Trial	N/A	2	37 e	Recruiting	pancreatic cancer	M1	FOLFIRINOX
82	NCT04390399	July 21, 2020	September 30, 2024	Open-label, Randomized, Comparative Phase 2 Study of Combination Immunotherapy Plus Standard-of-care Chemotherapy Versus Standard-of-care Chemotherapy for the Treatment of Locally Advanced or Metastatic Pancreatic Cancer	Interventional	Clinical Trial	Randomized	2	328 e	Recruiting	pancreatic cancer	Any	N-803, Aldoxorubicin HCl, PD-L1 t-haNK, Nab-paclitaxel, Gemcitabine, Cyclophosphamide, 5FU, Leucovorin, Irinotecan, SBRT
83	NCT04820179	October 12, 2021	March 1, 2023	Phase II Trial Evaluating the Safety and Efficacy of Atezolizumab in Combination With Cabozantinib for the Treatment of Metastatic, Refractory Pancreatic Cancer	Interventional	Clinical Trial	N/A	2	29 e	Recruiting	pancreatic cancer	M1	Cabozantinib, Atezolizumab
84	NCT03523312	April 30, 2018	2023-04-01	Maximal Ablative Irradiation Because of Encasement (MAIBE) for Patients With Potentially Resectable Locally Advanced Pancreatic Cancer	Interventional	Clinical Trial	N/A	2	47	active, not recruiting	pancreatic cancer	M0	Capecitabine, radiation
85	NCT04089150	October 1, 2019	August 30, 2023	MASTERPLAN: A Randomised Phase II Study of MFOLFIRINOX And Stereotactic Radiotherapy (SBRT) for Pancreatic Cancer With High Risk and Locally Advanced Disease	Interventional	Clinical Trial	Randomized	2	120 e	Recruiting	pancreatic cancer	M0	mFOLFIRINOX, Gemcitabine, Nab-paclitaxel, Capecitabine
86	NCT05679050	October 1, 2022	October 1, 2025	Single-arm, Single-centered, Open-label Phase II Study on Sequential AG Regimen and FOLFIRINOX Regimen as Neoadjuvant Therapy in Patients With Resectable Pancreatic Cancer	Interventional	Clinical Trial	N/A	2	30 e	Recruiting	pancreatic cancer	M0	FOLFIRINOX, Nab-paclitaxel, Gemcitabine
87	NCT05442749	October 28, 2022	September 15, 2026	A Multicentric, Single Arm, Phase II Trial Assessing the Efficacy of Niraparib as First Line Therapy for Patients With Metastatic Homologous Repair-deficient Pancreatic Cancer	Interventional	Clinical Trial	N/A	2	28 e	Recruiting	pancreatic cancer	M1	Niraparib
88	NCT04902261	November 20, 2020	November 20, 2023	Prospective Exploratory Study of Tislelizumab Combined With Nab-paclitaxel and Gemcitabine for Postoperative Recurrence of Pancreatic Cancer	Interventional	Clinical Trial	Randomized	2	140 e	Recruiting	pancreatic cancer	N/A	Tislelizumab, Nab-paclitaxel, Gemcitabine
89	NCT04790695	March 29, 2021	December 22, 2021	Single Patient Protocol for an NRG1 Fusion Positive Metastatic Pancreatic Cancer Patient Using Seribantumab	Interventional	Clinical Trial	N/A	2	1	Completed	pancreatic cancer	M1	Seribantumab
90	NCT05065801	November 30, 2021	2025-01-01	Randomized Phase II Trial Evaluating the Efficacy of a Sequential Treatment Gemcitabine Plus Nab-paclitaxel (Gembrax) Followed by Folfirinox Versus Folfirinox Alone in Patients Treated in First Metastatic Line Pancreatic Cancer	Interventional	Clinical Trial	Randomized	2	210 e	Recruiting	pancreatic cancer	M1	FOLFIRINOX, GABRINOX
91	NCT04617067	October 16, 2020	2024-04-01	Phase II, Open Label Clinical Trial of Paricalcitol in Combination With Gemcitabine/ Nab-Paclitaxel Therapy in Advanced Pancreatic Cancer	Interventional	Clinical Trial	N/A	2	15	active, not recruiting	pancreatic cancer	Any, excluding brain metastases	Paricalcitol, Gemcitabine, Nab-paclitaxel
92	NCT04953962	December 18, 2021	2023-04-01	Multicenter, Randomized, Parallel Group, Phase 2 to Establish the Efficacy and Safety of Combinations of CBP501, Cisplatin, and Nivolumab for ≥3rd Line Treatment of Patients With Exocrine Pancreatic Cancer and WBC <10,000/mm3 at Screening	Interventional	Clinical Trial	Randomized	2	36 e	active, not recruiting	pancreatic cancer	M1	CBP501, Cisplatin, Nivolumab
93	NCT05229588	June 14, 2022	August 31, 2026	A Phase II Pilot Clinical Trial of Lurbinectedin (Zepzelca™ PM01183) in Patients With Advanced Pancreatic Cancer With DNA Repair Mutations	Interventional	Clinical Trial	N/A	2	19 e	Recruiting	pancreatic cancer	M1	Lurbinectedin
94	NCT03693677	November 16, 2018	2024-12-01	Randomized Phase II Study Comparing 5FU/LV+Nal-IRI, Gemcitabine+Nab-paclitaxel or a Sequential Regimen of 2 Months 5FU/LV+Nal-IRI Followed by Two Months of Gemcitabine+Nab-paclitaxel, in Metastatic Pancreatic Cancer	Interventional	Clinical Trial	Randomized	2	288 e	Recruiting	pancreatic cancer	M1	Irinotecan liposomal, 5-FU, Leucovorin, Nab- paclitaxel, Gemcitabine
95	NCT04156087	May 9, 2020	December 31, 2023	Progression-free Survival After Minimally Invasive Surgical Microwave Ablation Plus Durvalumab (MEDI4736) and Tremelimumab for Unresectable Non-metastatic Locally Advanced Pancreatic Cancer: MIMIPAC Trial	Interventional	Clinical Trial	N/A	2	20 e	Recruiting	pancreatic cancer	M0	Durvalumab, Tremelimumab, Gemcitabine
96	NCT04581876	November 1, 2019	March 1, 2023	A Single-arm, Prospective Study to Evaluate the Safety and Efficacy and of the Combination of Raltitrexed for Injection and Nab-Paclitaxel as Second-line Therapy in Treating Patients With Advanced Pancreatic Cancer	Interventional	Clinical Trial	N/A	2	120 e	Recruiting	pancreatic cancer	Any, excluding brain metastases	Raltitrexed, Nab-paclitaxel
97	NCT04386057	May 27, 2020	September 19, 2023	Phase II Trial of ERK Inhibition Alone and in Combination With Autophagy Inhibition in Patients With Metastatic Pancreatic Cancer	Interventional	Clinical Trial	Randomized	2	52 e	Recruiting	pancreatic cancer	M1	Hydroxychloroquine Sulfate, LY3214996
98	NCT04415385	June 1, 2020	June 1, 2023	The Combination of Camrelizumab and Apatinib as Second-line Therapy for Advanced Pancreatic Cancer Patients Who Failed Standard First-line Treatment: a Single Arm, Open-label, Phase 2 Study	Interventional	Clinical Trial	N/A	2	48 e	Recruiting	pancreatic cancer	M1	Camrelizumab, Apatinib
99	NCT03498326	April 2, 2018	March 31, 2030	Gemcitabine and Celecoxib Combination Therapy in Treating Patients With R0 Resection Pancreatic Cancer	Interventional	Clinical Trial	Randomized	2	480 e	Recruiting	pancreatic cancer	Any, excluding brain metastases	Gemcitabine
100	NCT05346146	July 1, 2021	July 1, 2024	A Prospective, Single-arm, Exploratory Clinical Study of Sintilimab Injection in Combination With Paclitaxel (Albumin-bound) and Gemcitabine in Translational Therapy in Patients With Unresectable Locally Advanced Pancreatic Cancer.	Interventional	Clinical Trial	N/A	2	20 e	Recruiting	pancreatic cancer	M1	Sintilimab, Gemcitabine, Albumin bound paclitaxel
101	NCT05068752	October 28, 2021	September 30, 2023	A Phase II Trial of Vemurafenib in Combination With Sorafenib to Treat Patients With Advanced KRAS G12D Mutated Pancreatic Cancer: Targeting RAF Dimers to Suppress Oncogenic RAS Signaling (The Dr. Nate Nieto Study)	Interventional	Clinical Trial	N/A	2	12 e	Recruiting	pancreatic cancer	M1	Vemurafenib, Sorafenib
102	NCT04447092	July 1, 2020	October 1, 2022	Biomarker-oriented Study of Pembrolizumab in Combination With Chemotherapy in Chemotherapy -naïve Advanced Pancreatic Cancer	Interventional	Clinical Trial	Non-Randomized	2	77 e	Recruiting	pancreatic cancer	Any, excluding brain metastases	Gemcitabine, Nab-paclitaxel, Pembrolizumab, FOLFIRINOX
103	NCT04536077	February 25, 2021	March 31, 2024	Testing the Immunologic Effects of CDX-301 and CDX-1140 in Resectable Pancreatic Cancer Patients	Interventional	Clinical Trial	Randomized	2	24 e	Recruiting	pancreatic cancer	M0	CDX-301, CDX-1140
104	NCT05435053	September 8, 2022	2026-09-01	Irreversible Electroporation in Combination With Immune Checkpoint Inhibition, in Patients With Metastatic Pancreatic Cancer - A Prospective, Phase 2 Study	Interventional	Clinical Trial	N/A	2	12 e	Recruiting	pancreatic cancer	M1	Nivolumab
105	NCT04808687	2021-03-01	2024-02-01	Phase II Single-arm Trial of Nab-Paclitaxel and S-1 as Neoadjuvant Treatment of Patients With Resectable Pancreatic Cancer	Interventional	Clinical Trial	N/A	2	72 e	Recruiting	pancreatic cancer	M0	Nab-paclitaxel, Teysuno
106	NCT05493995	June 1, 2022	December 31, 2024	A Multicenter Study of Penpulimab and Anlotinib in Combination With Nab-paclitaxel Plus Gemcitabine as First-line Therapy in Patients (Pts) With Metastatic Pancreatic Cancer: PAAG.	Interventional	Clinical Trial	N/A	2	66 e	Recruiting	pancreatic cancer	M1	Penpulimab, Anlotinib, Nab-paclitaxel, Gemcitabine
107	NCT05638698	December 15, 2022	2025-12-01	Phase II Randomized Trial Combining Tg01 Vaccine / Qs-21 Stimulon™ With Or Without Balstilimab As Maintenance Therapy Following Adjuvant Chemotherapy In Patients With Resected Pancreatic Cancer(TESLA)	Interventional	Clinical Trial	Randomized	2	24 e	Recruiting	pancreatic cancer	N/A	TG01 vaccine, QS-21, Balstilimab
108	NCT04718701	April 1, 2021	February 1, 2023	Anlotinib Plus Toripalimab and Nab-paclitaxel in Patients With Locally Advanced or Metastatic Pancreatic Cancer: an Open-label, Non-randomized, Phase Ⅱ Study	Interventional	Clinical Trial	N/A	2	53 e	Recruiting	pancreatic cancer	Any	Anlotinib, Toripalimab, Nab-paclitaxel
109	NCT05634564	June 1, 2020	December 31, 2023	Efficacy and Safety of Concurrent Chemoradiotherapy Combined With Immunotherapy in Patients With Potentially Resectable Pancreatic Cancer	Interventional	Clinical Trial	N/A	2	62 e	Recruiting	pancreatic cancer	N/A	Tislelizumab, Nab-paclitaxel, Gemcitabine, radiation
110	NCT05014776	August 22, 2022	December 1, 2023	A Phase 2 Study of the Safety, Efficacy, and Immune Response of CRS-207, Pembrolizumab, Ipilimumab, and Tadalafil in Patients With Previously Treated Metastatic Pancreatic Adenocarcinoma	Interventional	Clinical Trial	N/A	2	20 e	Recruiting	pancreatic cancer	N/A	Tadalafil, Pembrolizumab, Ipilimumab, CRS-207
111	NCT04807972	May 28, 2021	June 15, 2025	A Phase 1b/2, Randomized, Controlled, Open-Label Study Evaluating the Safety and Efficacy of ABBV-927 Administered in Combination With Modified FOLFIRINOX (mFFX) With or Without Budigalimab Compared to mFFX in Subjects With Untreated Metastatic Pancreatic Adenocarcinoma	Interventional	Clinical Trial	Randomized	2	129 e	Recruiting	pancreatic cancer	M1	ABBV-927, Budigalimab, mFOLFIRINOX
112	NCT04493060	December 28, 2020	December 1, 2023	Phase II Study of Niraparib and TSR-042 in Patients With Germline or Somatic BRCA1/2 and PALB2-Related Pancreatic Cancer	Interventional	Clinical Trial	N/A	2	20 e	Recruiting	pancreatic cancer	M1	Dostarlimab, Niraparib
113	NCT03487016	February 15, 2019	2023-07-01	A Multicenter Randomized Phase II Study to Determine the Optimal First-line Chemotherapy Regimen in Patients With Metastatic Pancreatic Cancer	Interventional	Clinical Trial	Randomized	2	270	active, not recruiting	pancreatic cancer	M1	Gemcitabine, Nab-paclitaxel, 5FU, Irinotecan liposomal, Oxaliplatin
114	NCT01676259	March 7, 2018	2023-08-01	A Prospective, Multinational, Multi-Center, Phase 2, Single-Arm, Open-Label Study Evaluating the Efficacy, Safety and Tolerability of siG12D-LODER in Combination With Standard of Care Chemotherapy in the Treatment of Patients With Locally Advanced Pancreatic Cancer	Interventional	Clinical Trial	N/A	2	80 e	Recruiting	pancreatic cancer	M0	siG12D-LODER, Gemcitabine, Nab-paclitaxel, FOLFIRINOX
115	NCT04698915	May 7, 2021	2027-10-01	GRECO-2: A Randomized, Phase 2b Study of GC4711 in Combination With Stereotactic Body Radiation Therapy (SBRT) in the Treatment of Unresectable or Borderline Resectable Nonmetastatic Pancreatic Cancer	Interventional	Clinical Trial	Randomized	2	160 e	Recruiting	pancreatic cancer	M0	GC4711
116	NCT04548752	December 4, 2020	March 31, 2025	Randomized Phase II Clinical Trial of Olaparib + Pembrolizumab vs. Olaparib Alone as Maintenance Therapy in Metastatic Pancreatic Cancer Patients With Germline BRCA1 or BRCA2 Mutations	Interventional	Clinical Trial	Randomized	2	88 e	Recruiting	pancreatic cancer	M1	Olaparib, Pembrolizumab
117	NCT04233866	June 18, 2020	December 31, 2023	A Randomized Phase II Study of Gemcitabine and Nab-Paclitaxel Compared With 5-Fluorouracil, Leucovorin, and Liposomal Irinotecan in Older Patients With Treatment Naïve Metastatic Pancreatic Cancer (GIANT)	Interventional	Clinical Trial	Randomized	2	184 e	Recruiting	pancreatic cancer	M1	5FU, Gemcitabine, Gemcitabine hydrochloride, Leucovorin, Liposomal Irinotecan, Nab-paclitaxel
118	NCT03161379	February 2, 2018	2023-01-01	A Phase II Clinical Trial of GVAX Pancreas Vaccine (With Cyclophosphamide) in Combination With Nivolumab and Stereotactic Body Radiation Therapy (SBRT) Followed by Definitive Resection for Patients With Borderline Resectable Pancreatic Adenocarcinoma	Interventional	Clinical Trial	N/A	2	30 e	active, not recruiting	pancreatic cancer	N/A	Cyclophosphamide, Nivolumab, GVAX Pancreas vaccine, SBRT
119	NCT05052723	January 4, 2022	2033-07-01	Phase II Clinical Trial Evaluating Cabozantinib and Pembrolizumab in Metastatic Pancreatic Cancer	Interventional	Clinical Trial	N/A	2	21 e	Recruiting	pancreatic cancer	M1	Cabozantinib, Pembrolizumab
120	NCT05048524	September 3, 2021	August 24, 2024	Peri-operative S-1/Leucovorin, Oxaliplatin and Gemcitabine (SLOG) for Localized Pancreatic Cancer	Interventional	Clinical Trial	N/A	2	40 e	Recruiting	pancreatic cancer	M0	Teysuno, Leucovorin, Oxaliplatin, Gemcitabine
121	NCT04672005	January 6, 2021	June 1, 2024	Modified FOLFIRINOX Alternated With Biweekly Gemcitabine Plus Nab-Paclitaxel in Untreated Metastatic Adenocarcinoma of the Pancreas	Interventional	Clinical Trial	N/A	2	30 e	Recruiting	pancreatic cancer	M1	FOLFIRINOX, Gemcitabine, Nab-paclitaxel
122	NCT04141995	February 12, 2021	2025-02-01	A Phase IIa (Pilot) Study of Neoadjuvant Chemotherapy With Folinic Acid, 5-FU, Irinotecan and Oxaliplatin (FOLFIRINOX) With Digoxin in Patients With Resectable Pancreatic Cancer	Interventional	Clinical Trial	N/A	2	20 e	Recruiting	pancreatic cancer	M0	FOLFIRINOX, Digoxin
123	NCT03492671	July 17, 2019	September 30, 2024	A Phase II Trial of Pre-operative Chemotherapy (With Gemcitabine and Nab- Paclitaxel) and Stereotactic Body Radiotherapy Followed by Surgery and Chemotherapy in Patients With Resectable Pancreatic Adenocarcinoma	Interventional	Clinical Trial	N/A	2	30 e	Recruiting	pancreatic cancer	M0	Gemcitabine, Nab-paclitaxel, SBRT
124	NCT05216120	June 14, 2022	August 31, 2025	Efficacy and Safety of Pemigatinib in Subjects With Advanced Metastatic or Surgically Unresectable Adenosquamous Carcinoma of the Pancreas (ASCP) Who Have Progressed On Previous Therapy	Interventional	Clinical Trial	N/A	2	20 e	Recruiting	adenosquamous	M1	Pemigatinib
125	NCT04524702	September 14, 2020	August 14, 2023	Phase II Trial of Paricalcitol and Hydroxychloroquine (PH) Combination With Gemcitabine and Nab-Paclitaxel in Advanced or Metastatic Pancreatic Cancer	Interventional	Clinical Trial	N/A	2	21 e	Recruiting	adenocarcinoma	M1	Gemcitabine, Hydroxychloroquine, Nab-paclitaxel, Paricalcitol
126	NCT04098081	December 12, 2019	December 31, 2025	1911GCCC:Two Parallel, Single-arm, Open Label, Phase 2 Trials of Galeterone Alone or Galeterone Combined With Gemcitabine for Patients With Metastatic Pancreatic Adenocarcinoma Refractory to Standard Chemotherapy	Interventional	Clinical Trial	Randomized	2	58 e	Recruiting	adenocarcinoma	M1	Galeterone, Gemcitabine
127	NCT05026905	December 28, 2021	December 31, 2027	A Phase II Randomized Study of Gemcitabine and Nab-paclitaxel in Combination With S- 1/LV (GASL) or Oxaliplatin (GAP) as First-line Treatment for Metastatic Pancreatic Cancer	Interventional	Clinical Trial	Randomized	2	86 e	Recruiting	adenocarcinoma	M1	Gemcitabine, Nab-paclitaxel, Teysuno, Leucovorin, Oxaliplatin
128	NCT03861702	September 2, 2020	2023-09-01	A Phase II Study to Evaluate the Efficacy of Liposomal Irinotecan in Combination With Oxaliplatin, Leucovorin, and 5-fluorouracil for Patients With Locally Advanced Pancreatic Carcinoma: Big Ten Cancer Research Consortium BTCRC-GI15-067	Interventional	Clinical Trial	N/A	2	28 e	Recruiting	pancreatic cancer	N/A	FOLFOX, Irinotecan liposoman
129	NCT05222204	July 2, 2021	July 2, 2023	Intraperitoneal (IP) Cisplatin Combined With Intravenous Gemcitabine + Nab-paclitaxel in Patients With Pancreatic Cancer With Peritoneal Metastasis	Interventional	Clinical Trial	N/A	2	44 e	Recruiting	adenocarcinoma	M1	Cisplatin, Gemcitabine, Nab-paclitaxel
130	NCT04896073	March 7, 2022	September 1, 2026	A Phase II Trial of the Superenhancer Inhibitor Minnelide in Advanced Refractory Adenosquamous Carcinoma of the Pancreas (ASCP)	Interventional	Clinical Trial	N/A	2	55 e	Recruiting	adenosquamous	M1	Minnelide
131	NCT04887805	July 21, 2021	December 31, 2023	Phase II Trial of Lenvatinib-Pembrolizumab Maintenance Therapy in Patients With Advanced Unresectable Pancreatic Cancer	Interventional	Clinical Trial	N/A	2	28 e	Recruiting	adenocarcinoma	M1	Lenvatinib Mesylate, Pembrolizumab
132	NCT04116073	April 9, 2020	2028-08-01	A Phase II Trial of INCMGA00012 in Patients With Previously Treated Unresectable or Metastatic Adenosquamous Pancreatic or Ampullary Cancer	Interventional	Clinical Trial	N/A	2	25 e	Recruiting	adenosquamous, ampullary	M1	INCMGA00012
133	NCT04753879	September 29, 2021	December 1, 2029	Multi-agent Low Dose Chemotherapy (Gemcitabine, Nab-paclitaxel, Capecitabine, Cisplatin, Irinotecan) Followed by Maintenance Olaparib and Pembrolizumab in Untreated Metastatic Pancreatic Ductal Adenocarcinoma.	Interventional	Clinical Trial	N/A	2	38 e	Recruiting	adenocarcinoma	M1	Nab-paclitaxel, Gemcitabine, Cisplatin, Irinotecan, Capecitabine, Pembrolizumab, Olaparib
134	NCT02905578	November 28, 2018	December 31, 2025	A Phase II Trial of Pharmacological Ascorbate, Gemcitabine, and Nab-Paclitaxel for Metastatic Pancreatic Cancer (PACMAN 2.1)	Interventional	Clinical Trial	Randomized	2	65 e	Recruiting	adenocarcinoma	M1	Gemcitabine, Nab-paclitaxel, Pharmacological ascorbate
135	NCT03856658	February 5, 2019	2024-04-01	A Phase II Trial of Hepatic Artery Infusional Floxuridine With Systemic Chemotherapy in the Treatment of Pancreatic Cancer Liver Metastases	Interventional	Clinical Trial	N/A	2	15 e	Recruiting	adenocarcinoma	M1	Floxuridine (FUDR)
136	NCT03528785	March 2, 2018	November 1, 2022	A Phase II Study of Liposomial IrinoTecan (Nal-IRI) With 5-Fluorouracil, Levofolinic Acid and Oxaliplatin in Patients With Resectable Pancreatic Cancer "nITRo Trial	Interventional	Clinical Trial	N/A	2	67 e	Recruiting	adenocarcinoma	M0	Irinotecan liposomal, 5-FU, ocaliplatin, Levofolinic acid
137	NCT03750669	October 20, 2018	October 20, 2024	Sequential Use of Nab-paclitaxel Plus Gemcitabine and mFOLFIRINOX as Neoadjuvant Chemotherapy for Resectable Pancreatic Cancer: A Randomized Control Study	Interventional	Clinical Trial	Randomized	2	416 e	Recruiting	adenocarcinoma	M0	mFOLFIRINOX, Nab-paclitaxel, Gemcitabine
138	NCT05371223	March 1, 2022	July 30, 2025	Combined Nabpaclitaxel Pressurized IntraPeritoneal Aerosol Chemotherapy With Systemic Nabpaclitaxel-Gemcitabine Chemotherapy for Pancreatic Cancer Peritoneal Metastases - A Single-arm, Open-label, Phase II Trial: Nab-PIPAC Trial	Interventional	Clinical Trial	N/A	2	38 e	Recruiting	pancreatic cancer	M1	Combined Nabpaclitaxel Pressurized IntraPeritoneal Aerosol Chemotherapy, Systemic Nab-paclitaxel, Gemcitabine
139	NCT04390243	November 16, 2020	December 29, 2024	BrafPanc: A Phase II Trial of Binimetinib in Combination With Encorafenib in Patients With Pancreatic Malignancies and a Somatic BRAFV600E Mutation	Interventional	Clinical Trial	N/A	2	29 e	Recruiting	pancreatic cancer	M1	Binimetinib, Encorafenib
140	NCT04858334	April 29, 2021	November 30, 2024	APOLLO: A Randomized Phase II Double-Blind Study of Olaparib Versus Placebo Following Curative Intent Therapy in Patients With Resected Pancreatic Cancer and a Pathogenic BRCA1, BRCA2 or PALB2 Mutation	Interventional	Clinical Trial	Randomized	2	152 e	Recruiting	adenosquamous, adenocarcinoma, acinar carcinoma	M0	Olaparib
141	NCT04683315	April 1, 2021	2025-06-01	PurIST Classification-Guided Adaptive Neoadjuvant Chemotherapy by RNA Expression Profiling of EUS Aspiration Samples	Interventional	Clinical Trial	Non-Randomized	2	41 e	Recruiting	adenocarcinoma	N/A	mFOLFIRINOX, Gemcitabine, Nab-paclitaxel, radiation
142	NCT03006302	January 31, 2018	December 1, 2023	Phase 2 Study of Epacadostat, Pembrolizumab, and CRS-207, With or Without Cyclophosphamide and GVAX Pancreas Vaccine in Patients With Metastatic Pancreas Cancer	Interventional	Clinical Trial	Non-Randomized	2	40	active, not recruiting	adenocarcinoma	M1	Epacadostat, Pembrolizumab, CRS-207, CY, GVAX
143	NCT03816163	March 15, 2019	April 30, 2025	A Phase 2, Open-Label, Randomized Study to Assess the Efficacy and Safety of Zolbetuximab (IMAB362) in Combination With Nab-Paclitaxel and Gemcitabine (Nab-P + GEM) as First Line Treatment in Subjects With Claudin 18.2 (CLDN18.2) Positive, Metastatic Pancreatic Adenocarcinoma	Interventional	Clinical Trial	Randomized	2	369 e	Recruiting	adenocarcinoma	M1	Zolbetuximab, Nab-paclitaxel, Gemcitabine
144	NCT03991962	September 19, 2019	2025-02-01	Phase II Study to Evaluate Modified Folfirinox and Stereotactic Body Radiation Therapy in Non-metastatic Unresectable Pancreatic Adenocarcinoma	Interventional	Clinical Trial	N/A	2	28 e	Recruiting	adenocarcinoma	M0	mFOLFIRINOX
145	NCT04739046	February 1, 2021	February 1, 2024	A Single Arm, Open, Exploratory Clinical Trial to Evaluate Efficacy and Safety for Combination Treatment of Replication Competent Adenovirus Double Suicide Gene Therapy(Theragene®,Ad5-yCD/mutTKSR39rep-ADP) and Radiation Therapy in Patients	Interventional	Clinical Trial	N/A	2	12 e	Recruiting	adenocarcinoma	M0	Theragene arm
146	NCT04835402	May 26, 2021	2025-12-01	A Phase II Study of Electroporation Potentiated Immunotherapy in Liver Metastatic	Interventional	Clinical Trial	N/A	2	8	active, not recruiting	adenocarcinoma	M1	Pembrolizumab
147	NCT04940286	September 28, 2021	October 30, 2024	Phase II Study of Neoadjuvant Gemcitabine, Nab-paclitaxel, Durvalumab (MEDI4736) (Anti-PD-L1), and Oleclumab (Anti-CD73) in the Treatment of Resectable/Borderline Resectable Primary Pancreatic Adenocarcinoma	Interventional	Clinical Trial	N/A	2	30 e	Recruiting	adenocarcinoma	M0	Durvalumab, Gemcitabine, Nab-paclitaxel, Oleclumab
148	NCT05566743	September 11, 2022	September 11, 2024	A Randomized Phase II Study Evaluating Maintenance Therapy After First Line Induction Chemotherapy in Metastatic Cancer Pancreas	Interventional	Clinical Trial	Randomized	2	40 e	Recruiting	adenocarcinoma	M1	Capecitabine
149	NCT04207944	July 10, 2020	January 31, 2025	Preventing an Incurable Disease: The Prevention of Progression to Pancreatic Cancer Trial (The 3P-C Trial)	Interventional	Clinical Trial	Randomized	2	200 e	Recruiting	IPMN	N/A	Sulindac
150	NCT05241249	February 1, 2022	2024-09-01	Phase II, Neoadjuvant Study of Parasympathetic Stimulation With Bethanechol in Combination With Gemcitabine and Nab-paclitaxel in Borderline Resectable Pancreatic Adenocarcinoma	Interventional	Clinical Trial	N/A	2	37 e	Recruiting	adenocarcinoma	M0	Bethanechol, Gemcitabine, Nab-paclitaxel
151	NCT04923529	March 1, 2021	November 30, 2023	Phase II Trial of TAS-102 in Patients With Advanced, Refractory Pancreatic Adenocarcinoma	Interventional	Clinical Trial	N/A	2	28 e	Recruiting	adenocarcinoma	M1	TAS 102
152	NCT04594772	March 17, 2021	January 1, 2026	An Adaptive Approach to Neoadjuvant Therapy to Maximize Resection Rates for Pancreatic Adenocarcinoma: A Phase II Trial	Interventional	Clinical Trial	N/A	2	32 e	Recruiting	adenocarcinoma	M0	FOLFIRINOX, Gemcitabine, radiation, surgery
153	NCT04469556	October 14, 2020	2023-09-01	Pancreatic Adenocarcinoma Signature Stratification for Treatment	Interventional	Clinical Trial	Randomized	2	150 e	Recruiting	adenocarcinoma, mucinous, adenosquamous	M1	FOLFIRINOX, Gemcitabine, Nab-paclitaxel
154	NCT03403101	July 1, 2020	July 1, 2024	A Phase II, Single Arm, Open Label Study to Evaluate the Efficacy and Safety of the Combination of S-1, Irinotecan and Oxaliplatin (SIRIOX) in Treating Patients With Advanced Inoperable or Metastatic Pancreatic Cancer	Interventional	Clinical Trial	N/A	2	65 e	Recruiting	adenocarcinoma	M1	S1, Oxaliplatin, Irinotecan
155	NCT05289830	August 5, 2022	2024-06-01	A Phase II, Randomized, Double-blind, Trial Comparing Escitalopram to Placebo in Patients With Localized Pancreatic Cancer	Interventional	Clinical Trial	Randomized	2	46 e	Recruiting	adenocarcinoma	M0	Escitalopram
156	NCT05077800	March 21, 2022	July 31, 2024	A Phase II Study of FOLFIRINOX Combined With the Glycogen Synthase Kinase-3 Beta (GSK-3 β) Inhibitor 9-ING-41 and the Transforming Growth Factor-β (TGF-β) Inhibitor Losartan in Patients With Untreated Metastatic Pancreatic Cancer	Interventional	Clinical Trial	Randomized	2	70 e	Recruiting	adenocarcinoma	M1	FOLFIRINOX, Losartan, 9-ING-41
157	NCT05218629	January 1, 2022	June 30, 2025	Phase 2 Study of Anlotinib With PD-1 Inhibitor as Second Line Therapy in the Treatment of Metastatic Pancreatic Cancer	Interventional	Clinical Trial	N/A	2	20 e	Recruiting	adenocarcinoma	M1	Anlotinib, PD-1 inhibitor
158	NCT04769414	February 20, 2021	July 9, 2022	A Phase II Trial of Flouro-Gem as a First Line Treatment of Metastatic Adenocarcinoma of the Pancreas (GEFLUPAN)	Interventional	Clinical Trial	N/A	2	48 e	Completed	adenocarcinoma	M1	Gemcitabine, 5FU
159	NCT04570943	December 15, 2020	2026-10-01	Phase II Study to Assess the Interest of a Sequential Treatment With Gemcitabine/Nab-paclitaxel (GEMBRAX) and Then FOLFIRINOX Followed by Stereotactic Magnetic Resonance-guided Adaptive Radiotherapy in Patients With Locally Advanced Pancreatic Cancer	Interventional	Clinical Trial	N/A	2	103 e	Recruiting	adenocarcinoma	M0	Albumin bound paclitaxel, Gemcitabine, FOLFIRINOX
160	NCT04617457	October 10, 2021	September 30, 2025	Open-label, Single Arm Phase II Trial Investigating the Efficacy, Safety and Quality of Life of Neoadjuvant Chemotherapy With Liposomal Irinotecan Combined With Oxaliplatin and 5-Fluorouracil/Folinic Acid Followed by Curative Surgical Resection in Patients With Hepatic Oligometastatic Adenocarcinoma of the Pancreas	Interventional	Clinical Trial	N/A	2	150 e	Recruiting	adenocarcinoma	M1	nal-irinotecan, Oxaliplatin, 5FU, folinic acid
161	NCT04331041	July 21, 2021	June 30, 2026	Phase II Study of Stereotactic Body Radiotherapy and Focal Adhesion Kinase Inhibitor in Advanced Pancreas Adenocarcinoma	Interventional	Clinical Trial	Randomized	2	42 e	Recruiting	adenocarcinoma	N/A	Defactinib, radiation
162	NCT05042128	April 13, 2022	October 1, 2024	A Randomised, Double-blinded Phase II Study of Gemcitabine and Nab-Paclitaxel With CEND-1 or Placebo in Patients With Untreated Metastatic Pancreatic Ductal Adenocarcinoma	Interventional	Clinical Trial	Randomized	2	125 e	Recruiting	adenocarcinoma	M1	CEND-1, Gemcitabine, Nab-paclitaxel
163	NCT04986930	August 14, 2021	August 14, 2024	Randomized Phase 2 Study of mFOLFIRINOX With or Without Stereotactic Body Radiotherapy in Patients With Locally Advanced Pancreatic Adenocarcinoma	Interventional	Clinical Trial	Randomized	2	92 e	Recruiting	adenocarcinoma	N/A	mFOLFIRINOX, SBRT
164	NCT05132504	August 31, 2022	July 1, 2024	Phase II Study of Neoadjuvant Folfirinox Chemotherapy Followed by Pembrolizumab Followed by Surgery for Patients With Localized, Resectable Adenocarcinoma of the Pancreas	Interventional	Clinical Trial	N/A	2	30 e	Recruiting	adenocarcinoma	M0	Pembrolizumab, FOLFIRINOX
165	NCT04543071	November 9, 2020	2025-08-01	A Phase 2 Study With Combination Chemotherapy (Gemcitabine and Nab-Paclitaxel), Chemokine (C-X-C) Motif Receptor 4 Inhibitor (BL-8040), and Immune Checkpoint Blockade (Cemiplimab) in METastatic Treatment naïve PANCreas Adenocarcinoma	Interventional	Clinical Trial	N/A	2	10 e	Recruiting	adenocarcinoma	M1	Motixafortide, Cemiplimab, Gemcitabine, Nab-paclitaxel
166	NCT05360264	January 15, 2022	2025-02-01	A Proof-of-concept, Biomarker-driven, Phase-II Clinical Trial to Explore the Activity of Decitabine Repurposing Against Advanced, Refractory, KRAS-dependent Pancreatic Ductal Adenocarcinoma (PDAC):The ORIENTATE Trial	Interventional	Clinical Trial	N/A	2	18 e	Recruiting	adenocarcinoma	M1	Decitabine
167	NCT04669197	December 1, 2020	December 31, 2023	A Phase II Study of Paclitaxel Protein Bound + Gemcitabine + Cisplatin+ Hydroxychlororoquine as Preoperative Treatment in Patients With Untreated Resectable, Borderline Resectable and Locally Advanced Adenocarcinoma of the Pancreas	Interventional	Clinical Trial	N/A	2	12 e	Recruiting	adenocarcinoma	M0	Paclitaxel, Gemcitabine, Cisplatin, Hydroxychloroquine
168	NCT03717298	October 30, 2018	January 20, 2023	Evaluation of the Effect of Ocoxin-Viusid® Nutritional Supplement in the Life Quality in Patients Diagnosed With Advanced Pancreatic Adenocarcinoma. Phase II	Interventional	Clinical Trial	N/A	2	30	Completed	adenocarcinoma	M1	Ocoxin-Viusid
169	NCT03415854	January 31, 2018	January 31, 2024	A Phase II Pilot Trial Of Paclitaxel Protein Bound Plus Cisplatin Plus Gemcitabine and the Addition Of Paricalcitol Upon Disease Progression in Patients With Previously Untreated Metastatic Pancreatic Ductal Adenocarcinoma (NABPLAGEMD)	Interventional	Clinical Trial	N/A	2	14 e	active, not recruiting	adenocarcinoma	M1	Paricalcitol
170	NCT05066802	May 11, 2020	May 31, 2023	A Phase 2 Trial of Neoadjuvant Modified FOLFIRINOX Chemotherapy for Resectable Pancreatic Adenocarcinoma	Interventional	Clinical Trial	N/A	2	27 e	Recruiting	adenocarcinoma	M0	mFOLFIRINOX
171	NCT03727880	June 4, 2019	2024-07-01	A Randomized Phase II Study of Pembrolizumab With or Without Defactinib, a Focal Adhesion Kinase Inhibitor Following Chemotherapy as a Neoadjuvant and Adjuvant Treatment for Resectable Pancreatic Ductal Adenocarcinoma (PDAC)	Interventional	Clinical Trial	Randomized	2	36 e	Recruiting	adenocarcinoma	M0	Pembrolizumab, Defactinib
172	NCT03806309	July 31, 2019	December 30, 2024	A Randomized Non-comparative Phase II Study of Maintenance Therapy With OSE2101 Plus FOLFIRI, or FOLFIRI After Induction Therapy With FOLFIRINOX in Patients With Locally Advanced or Metastatic Pancreatic Ductal Adenocarcinoma (TEDOPaM-D17-01 PRODIGE 63 Study)	Interventional	Clinical Trial	Randomized	2	106 e	Recruiting	adenocarcinoma	M1	FOLFIRI, OSE2101
173	NCT03520790	December 5, 2018	November 30, 2025	Vitamin D Receptor Agonist Paricalcitol Plus Gemcitabine and Nab-paclitaxel in Patients With Metastatic Pancreatic Cancer	Interventional	Clinical Trial	Randomized	1, 2	112 e	Active, not recruiting	pancreatic cancer	M1	Gemcitabine, Nab-paclitaxel, Paricalcitol
174	NCT05580445	August 11, 2022	August 11, 2024	A Phase Ib/II, Open-label, Dose-escalation and Dose-expansion Study to Evaluate the Safety, Tolerability, Pharmacokinetics and Antineoplastic Activity of CT-707 in Combination With Toripalimab and Gemcitabine in Advanced Pancreatic Cancer	Interventional	Clinical Trial	N/A	1, 2	114 e	Recruiting	pancreatic cancer	M1	CT-707, Toripalimab, Gemcitabine
175	NCT03192462	January 18, 2018	May 1, 2027	Tumor-Associated Antigen (TAA) Specific Cytotoxic T Lymphocytes Administered in Patients With Pancreatic Cancer	Interventional	Clinical Trial	Non-Randomized	1, 2	45 e	active, not recruiting	pancreatic cancer	Any	multiTAA specific T cells
176	NCT04637698	February 2, 2021	November 30, 2022	Phase Ib/II Study of OH2 Injection, an Oncolytic Type 2 Herpes Simplex Virus Expressing Granulocyte Macrophage Colony-Stimulating Factor, in Pancreatic Cancer	Interventional	Clinical Trial	N/A	1, 2	25 e	Recruiting	pancreatic cancer	Any	Oncolytic Type 2 Herpes Simplex Virus
177	NCT04247165	June 2, 2020	2024-02-01	LAPTOP: Phase 1/2 Study in Borderline Resectable, Locally Advanced or Metastatic Pancreatic Cancer to Assess Safety and Potential Efficacy of Dual Checkpoint Inhibition in Combination With Gemcitabine and Nab-paclitaxel Followed by Immune-chemoradiation.	Interventional	Clinical Trial	N/A	1, 2	40 e	Recruiting	pancreatic cancer	Any	Nivolumab, Ipilimumab, Nab-paclitaxel, Gemcitabine
178	NCT04825288	May 27, 2021	August 19, 2023	A Phase I/II Randomized, Double-blind, Placebo-controlled Trial (1-BETTER) Examining XB2001 (Anti-IL-1⍺ True Human Antibody) in Combination With ONIVYDE + 5-FU/LV (+Folinic Acid) in Advanced Pancreatic Cancer	Interventional	Clinical Trial	Randomized	1, 2	69 e	Recruiting	pancreatic cancer	Any	XB2001
179	NCT03662412	June 1, 2018	June 30, 2023	Phase II Study of Sirolimus in Patients With Chemo-resistant, Recurrent or Metastatic Pancreatic Cancer	Interventional	Clinical Trial	N/A	1, 2	36 e	Recruiting	pancreatic cancer	M1	Sirolimus
180	NCT03699319	December 7, 2018	2024-04-01	A Phase II/I Open-Label Clinical Trial of CPI-613 in Combination With Modified FOLFIRINOX in Patients With Locally Advanced Pancreatic Cancer and Good Performance Status	Interventional	Clinical Trial	N/A	1, 2	49	active, not recruiting	pancreatic cancer	M0	CPI 613, Oxaliplatin, Irinotecan, 5FU, Folinic acid
181	NCT05162118	March 8, 2022	December 22, 2025	Clinical Trial to Evaluate the Safety, Tolerability and Preliminary Efficacy of VG161 in Combination With Nivolumab in Patients With Advanced Pancreatic Cancer	Interventional	Clinical Trial	N/A	1, 2	51 e	Recruiting	pancreatic cancer	M1	VG161, Nivolumab
182	NCT05586516	October 10, 2022	April 17, 2024	A Phase 1b, Open Label, Dose Escalation Study of IOA-289, an Orally Bioavailable, Selective Autotaxin (ENPP2) Inhibitor Alone and in Combination With Gemcitabine/Nab-paclitaxel in Patients With Metastatic Pancreatic Cancer	Interventional	Clinical Trial	N/A	1, 2	24 e	Recruiting	pancreatic cancer	M1	IOA-289, Gemcitabine, Nab-paclitaxel, Abraxane
183	NCT03586869	July 28, 2018	2019-12-01	QUILT-3.080: Phase 1B/2 Trial Of The NANT Pancreatic Cancer Vaccine As Treatment For Subjects With Pancreatic Cancer Who Have Progressed on or After Standard-Of-Care Therapy	Interventional	Clinical Trial	N/A	1, 2	173	active, not recruiting	pancreatic cancer	Any	Aldoxorubicin HCl, ALT-803, ETBX-011, ETBX-021, ETBX-051, ETBX-061, GI-4000, GI-6207, GI-6301, haNK for infusion NK-92, bevacizumab, capecitabine, fluorouracil, leucovorin, nab-Paclitaxel, oxaliplatin, cyclophosphamide, avelumab, SBRT
184	NCT03652428	April 2, 2019	December 31, 2023	Phase I Study of Concurrent Nab-Paclitaxel + Gemcitabine With Hypofractionated, Ablative Proton Therapy for Locally Advanced Pancreatic Cancer	Interventional	Clinical Trial	N/A	1, 2	24 e	Recruiting	pancreatic cancer	M0	Gemcitabine, radiation
185	NCT04203641	December 11, 2019	August 31, 2023	A Phase Ib/II Study of the Microenvironment Modifier L-DOS47 Plus Doxorubicin for the Treatment of Patients With Previously Treated Advanced Pancreatic Cancer	Interventional	Clinical Trial	N/A	1, 2	20 e	Recruiting	pancreatic cancer	M1	L-DOS47, Doxorubicin
186	NCT04324307	November 26, 2019	2023-11-01	Multicenter, Open-label Clinical Study of PD-L1/CTLA4 BsAb Combined With Chemotherapy in Locally Advanced and Metastatic Pancreatic Cancer	Interventional	Clinical Trial	Non-Randomized	1, 2	60 e	Recruiting	pancreatic cancer	Any, excluding brain metastases	PD-L1/CTLA4 BsAb, Gemcitabine, Nab-paclitaxel, FOLFIRINOX
187	NCT05304936	October 17, 2022	February 1, 2025	A Phase 1b/2 Study of HCW9218, a Bifunctional TGF-β Antagonist/IL-15 Protein Complex, for Advanced Pancreatic Cancer	Interventional	Clinical Trial	N/A	1, 2	60 e	Recruiting	pancreatic cancer	Any	HCW9218
188	NCT05143151	July 1, 2021	2024-07-01	Study on the Efficacy and Safety of CD276-targeted Chimeric Antigen Receptor T Cells (CD276 CAR-T) in Refractory Pancreatic Cancer	Interventional	Clinical Trial	N/A	1, 2	10 e	Recruiting	pancreatic cancer	M1	CD276 CAR-T
189	NCT04191421	January 17, 2020	December 31, 2022	A Phase Ib/II Trial of Siltuximab and Spartalizumab in Metastatic Pancreatic Cancer	Interventional	Clinical Trial	Non-Randomized	1, 2	42 e	Recruiting	pancreatic cancer	M1	Siltuximab, Spartalizumab
190	NCT04146298	October 21, 2021	2025-03-01	Clinical Trial Evaluating the Safety and Activity of Mutant KRAS G12V-specific TCR Transduced T Cell Therapy for Advanced Pancreatic Cancer	Interventional	Clinical Trial	N/A	1, 2	30 e	Recruiting	pancreatic cancer	Any	Cyclophosphamide, Fludarabine, Mutant KRAS G12V-specific TCR transduced autologous T cells, Anti-PD-1
191	NCT05064618	August 23, 2021	April 30, 2025	Phase I/II Investigator-initiated Clinical Trial of MIKE-1 With Gemcitabine and Nab-paclitaxel Combination Therapy for Unresectable Pancreatic Cancer	Interventional	Clinical Trial	Non-Randomized	1, 2	55 e	Recruiting	pancreatic cancer	Any, excluding brain metastases	Tamibarotene
192	NCT05355298	May 31, 2022	May 1, 2025	A Phase 1b/2a, Multicentre, Open Label Study of the Pharmacokinetics, Safety and Efficacy of AMP945 in Combination With Nab-paclitaxel and Gemcitabine in Pancreatic Cancer Patients	Interventional	Clinical Trial	N/A	1, 2	62 e	Recruiting	pancreatic cancer	M1	AMP945
193	NCT05218889	August 4, 2021	2025-02-01	Surufatinib Plus Camrelizumab and AS in First Line Treatment of Advanced Metastatic Pancreatic Cancer: a Prospective, Randomized Controlled Clinical Trial	Interventional	Clinical Trial	Randomized	1, 2	83 e	Recruiting	pancreatic cancer	M1	Surufatinib, Camrelizumab, Nab-paclitaxel, Teysuno, Gemcitabine
194	NCT04643405	March 17, 2021	2023-12-01	An Open Label, Multiple Centers Phase Ib/II Study of APG-1387 Plus Chemotherapy in Advanced Pancreatic Adenocarcinoma	Interventional	Clinical Trial	N/A	1, 2	44 e	Recruiting	adenocarcinoma	M1	APG-1387, Gemcitabine, Nab-paclitaxel
195	NCT05419479	November 30, 2022	September 30, 2028	Phase Ib/II Open-Label, Multicenter, Randomized Study Evaluating the Safety and Efficacy of 'Switch Maintenance' Combination Immunotherapy Using AB154, AB122, and APX005M in Patients With Metastatic Pancreatic Cancer	Interventional	Clinical Trial	Randomized	1, 2	46 e	Recruiting	adenosquamous, adenocarcinoma, squamous cell carcinoma of pancreas	M1	Zimberelimab, Domvanalimab, APX005M, FOLFIRI
196	NCT04257448	May 25, 2020	2024-03-01	A Multicenter, Phase I/II Study of Sequential Epigenetic and Immune Targeting in Combination With Nab-Paclitaxel/Gemcitabine in Patients With Advanced Pancreatic Ductal Adenocarcinoma.	Interventional	Clinical Trial	Non-Randomized	1, 2	75 e	Recruiting	adenocarcinoma	M1	Romidepsin, Azacitidine, Nab-paclitaxel, Gemcitabine, Durvalumab, Lenalidomide
197	NCT03535727	June 21, 2018	2025-09-01	A Phase I/II Study of Gemcitabine, Nab-paclitaxel, Capecitabine, Cisplatin, and Irinotecan (GAX-CI) in Combination in Metastatic Pancreatic Cancer	Interventional	Clinical Trial	Non-Randomized	1, 2	86 e	Recruiting	adenocarcinoma	M1	Nab-paclitaxel, Gemcitabine, Capecitabine, Cisplatine, Irinotecan
198	NCT04172532	July 27, 2020	August 1, 2024	A Phase 1/2 Study of M3814 (Peposertib) in Combination With Hypofractionated Radiotherapy for the Treatment of Locally Advanced Pancreatic Adenocarcinoma	Interventional	Clinical Trial	Randomized	1, 2	98 e	Recruiting	adenocarcinoma	M0	Pebosertib, radiation
199	NCT05052567	October 21, 2021	May 31, 2023	Phase 1b/2 Clinical Study on Safety, Pharmacokinetics, and Preliminary Efficacy of CEND-1 for Injection in Patients With Advanced Metastatic Pancreatic Ductal Adenocarcinoma	Interventional	Clinical Trial	N/A	1, 2	50 e	Recruiting	adenocarcinoma	M1	CEND-1
200	NCT03816358	March 28, 2019	January 31, 2024	A Phase I Study of Anetumab Ravtansine in Combination With Either Anti-PD-1 Antibody, or Anti-CTLA4 and Anti-PD-1 Antibodies or Anti-PD-1 Antibody and Gemcitabine in Mesothelin-Positive Advanced Pancreatic Adenocarcinoma	Interventional	Clinical Trial	Non-Randomized	1, 2	74 e	active, not recruiting	adenocarcinoma	M1	Anetumab Ravtansine, Gemcitabine, Ipilimumab, Nivolumab
201	NCT04821284	December 6, 2021	December 31, 2024	Optimizing Ultrasound Enhanced Delivery of Therapeutics	Interventional	Clinical Trial	Randomized	1, 2	120 e	Recruiting	adenocarcinoma	M1	Gemcitabine, Nab-paclitaxel, 5FU, Irinotecan, Leucovorin, Oxaliplatin
202	NCT03666832	June 17, 2019	December 30, 2023	Multi-center, Open-label, Phase 1b Clinical Trial to Evaluate the Safety, Tolerability, and Exploratory Efficacy of TEW-7197 in Combination With FOLFOX in Patients With Metastatic Pancreatic Ductal Adenocarcinoma Who Have Failed First-Line Gemcitabine and Nab-Paclitaxel	Interventional	Clinical Trial	N/A	1, 2	36 e	Recruiting	adenocarcinoma	M1	TEW-7197
203	NCT04652206	October 27, 2020	May 15, 2022	An Open-label Phase Ib Prospective Clinical Trial to Investigate Safety, Tolerability and Maximum Tolerated Dose for SCO-101 in Combination With Gemcitabine and Nab-paclitaxel in Inoperable Pancreatic Cancer Patients.	Interventional	Clinical Trial	N/A	1, 2	18 e	Recruiting	adenocarcinoma	M1	SCO-101, Gemcitabine, Nab-paclitaxel
204	NCT04827953	September 1, 2021	June 30, 2023	Phase Ib/IIa Study to Evaluate Safety and Efficacy of Treatment With the Hedgehog Inhibitor NLM-001 and Chemotherapy (Gemcitabine and Nab-Paclitaxel) Plus Zalifrelimab as First Line Treatment in Patients With Advanced Pancreatic Cancer	Interventional	Clinical Trial	N/A	1, 2	24 e	Recruiting	adenocarcinoma	Any, excluding brain metastases	Gemcitabine, Nab-paclitaxel, NLM-001, Zalifrelimab
205	NCT04662112	June 15, 2021	December 30, 2023	Multicenter Phase I/IIa Study of NASOX (Nal-IRI + S-1 + Oxaliplatin) as First-line Treatment for Patients With Locally Advanced or Metastatic Pancreatic Adenocarcinoma	Interventional	Clinical Trial	N/A	1, 2	40	active, not recruiting	adenocarcinoma	M1	Irinotecan liposomal, S-1, Oxaliplatin
206	NCT04605913	April 1, 2022	April 15, 2025	A Phase I/Ib Pilot Trial, Single Arm, Open Label, of Protein-Bound Paclitaxel, Cisplatin, and Gemcitabine (GCN) Combined With Tumor Treatment Fields (TTF) in Patient With Metastatic Pancreatic Adenocarcinoma	Interventional	Clinical Trial	N/A	1, 2	40 e	Recruiting	adenocarcinoma	M1	GCN, TTF
207	NCT04888312	September 17, 2021	August 31, 2025	An Open-label Phase 1b/2 Study Assessing the Safety and Efficacy of Mitazalimab in Combination With Chemotherapy in Patients With Metastatic Pancreatic Ductal Adenocarcinoma	Interventional	Clinical Trial	N/A	1, 2	80 e	Recruiting	adenocarcinoma	M1	mitazalimab, mFOLFIRINOX
208	NCT05642962	November 30, 2022	November 30, 2023	A Randomized Double Blind Study of Pancreatic Enzyme Replacement Therapy for Patients With Metastatic Pancreatic Ductal Adenocarcinoma	Interventional	Clinical Trial	Randomized	1, 2	40 e	Recruiting	adenosquamous, adenocarcinoma, acinar carcinoma	M1	Pertzye
209	NCT03245541	August 14, 2020	2023-09-01	A Phase I/II Study of Durvalumab (Medi 4736) and Stereotactic Ablative Body Radiotherapy in Locally Advanced Pancreatic Adenocarcinoma	Interventional	Clinical Trial	N/A	1, 2	18	active, not recruiting	adenocarcinoma	M0	Durvalumab, radiation
210	NCT03404960	January 31, 2018	2026-06-01	PARPVAX: Parpvax: A Phase 1b/2, Open Label Study of Niraparib Plus Either Ipilimumab or Nivolumab in Patients With Advanced Pancreatic Cancer Whose Disease Has Not Progressed on Platinum-based Therapy	Interventional	Clinical Trial	Randomized	1, 2	84	active, not recruiting	adenocarcinoma	M1	Niraparib, Nivolumab, Ipilimumab
211	NCT04098432	December 3, 2018	December 3, 2022	Stereotactic Radiotherapy + Anti PD-1 Therapy in Patients With Locally Advanced Unresectable Pancreatic Adenocarcinoma	Interventional	Clinical Trial	N/A	1, 2	15	active, not recruiting	adenocarcinoma	M1	Nivolumab, SBRT
212	NCT03611556	June 21, 2018	July 22, 2022	A Phase 1b/2 Study to Evaluate the Safety, Pharmacokinetics, and Clinical Activity of Oleclumab (MEDI9447) With or Without Durvalumab in Combination With Chemotherapy in Subjects With Metastatic Pancreatic Ductal Adenocarcinoma	Interventional	Clinical Trial	Randomized	1, 2	212	Completed	adenocarcinoma	M1	Oleclumab, Durvalumab, Gemcitabine, Nab paclitaxel, Oxaliplatin, Leucovorin, 5FU
213	NCT05288205	April 14, 2022	2026-03-01	A Phase 1/2a Clinical Study to Evaluate the Safety, Tolerability, Pharmacokinetics and Antitumor Activity of JAB-21822 in Combination With JAB-3312 in Patients With Advanced Solid Tumors Harboring KRAS p.G12C Mutation	Interventional	Clinical Trial	Non-Randomized	1, 2	124 e	Recruiting	adenocarcinoma	M1	JAB-21822, JAB-3312
214	NCT03767582	December 12, 2019	2023-12-01	A Phase I/II Trial of Combination Immunotherapy With Nivolumab and a CCR2/CCR5 Dual Antagonist (BMS-813160) With or Without GVAX Following Chemotherapy and Radiotherapy for Locally Advanced Pancreatic Ductal Adenocarcinomas (PDACs).	Interventional	Clinical Trial	Randomized	1, 2	30 e	Recruiting	adenocarcinoma	locally advanced	Nivolumab, SBRT, CCR2/CCR5 dual antagonist, GVAX
215	NCT03941093	May 10, 2019	December 31, 2023	A Phase 3, Randomized, Double-Blind Study of Pamrevlumab or Placebo in Combination With Either Gemcitabine Plus Nab-paclitaxel or FOLFIRINOX as Neoadjuvant Treatment in Patients With Locally Advanced, Unresectable Pancreatic Cancer	Interventional	Clinical Trial	Randomized	3	284	active, not recruiting	pancreatic cancer	N/A	Pamrevlumab, Gemcitabine, Nab-paclitaxel, FOLFIRINOX
216	NCT03983057	April 1, 2019	April 1, 2024	Study on Therapeutic Effect of Combination of Anti-PD-1 Antibody and Chemotherapy in Locally Advanced or Borderline Resectable Pancreatic Cancer Patients: A Randomized Clinical Trial	Interventional	Clinical Trial	Randomized	3	830 e	Recruiting	pancreatic cancer	M0	anti PD-1, mFOLFIRINOX
217	NCT03468335	March 31, 2018	May 30, 2023	Second-line Therapy With Nal-IRI After Failure Gemcitabine/Nab-paclitaxel in Advanced Pancreatic Cancer - Predictive Role of 1st-line Therapy	Interventional	Clinical Trial	N/A	3	270 e	active, not recruiting	pancreatic cancer	Any	Irinotecan Liposomal
218	NCT05074589	January 25, 2018	April 23, 2022	A Randomized, Double-blind, Single-dummy, Parallel-controlled, Multicentre, Phase III Clinical Study of Irinotecan Hydrochloride Liposome in Combination With 5-FU/LV as Second-line Treatment for Locally Advanced or Metastatic Pancreatic Cancer After Treatment Failure With Gemcitabine-based Therapy	Interventional	Clinical Trial	Randomized	3	298	active, not recruiting	pancreatic cancer	Any	Irinotecan liposomal, 5-FU, Leucovorin
219	NCT04229004	January 31, 2020	May 24, 2026	Precision Promise Platform Trial for Metastatic Pancreatic Cancer	Interventional	Clinical Trial	Randomized	3	825 e	Recruiting	pancreatic cancer	M1	Gemcitabine, Nab-paclitaxel, mFOLFIRINOX, Pamrevlumab, Canakinumab, Spartalizumab, SM-88
220	NCT04617821	September 1, 2021	2024-09-01	A Phase Ⅲ, Randomized Controlled Study to Evaluate the Efficacy and Safety of the Combination of Nab-paclitaxel and Gemcitabine Versus mFOLFIRINOX in Treating Patients With Borderline Reseactable and Locally Advanced Pancreatic Cancer	Interventional	Clinical Trial	Randomized	3	300 e	Recruiting	pancreatic cancer	N/A	Nab-paclitaxel, Gemcitabine, mFOLFIRINOX
221	NCT04897854	April 22, 2021	April 22, 2024	TIming of Start of systemIc Treatment for Asymptomatic MEtastasized PANcreatic Cancer (TIMEPAN): a Randomized Controlled Multicenter Trial	Interventional	Clinical Trial	Randomized	3	184 e	Recruiting	pancreatic cancer	M1	FOLFIRINOX
222	NCT03984214	December 16, 2019	September 30, 2023	Multicenter, Randomized, Double-blind, Placebo-controlled, Phase III Clinical Trial to Investigate the Efficacy and Safety of Dronabinol in the Improvement of ChemOthErapy-induced and Tumor-Related Symptoms in Patients With Locally Advanced or Metastatic Pancreatic Cancer During First-line Chemotherapy (DIsCOvER)	Interventional	Clinical Trial	Randomized	3	104 e	Recruiting	pancreatic cancer	M1	Dronabinol
223	NCT04927780	September 7, 2021	2029-07-01	Perioperative Versus Adjuvant FOLFIRINOX for Resectable Pancreatic Cancer: the PREOPANC-3 Study	Interventional	Clinical Trial	Randomized	3	378 e	Recruiting	pancreatic cancer	M0	mFOLFIRINOX
224	NCT04340141	July 1, 2020	2030-11-01	A Phase III Trial of Perioperative Versus Adjuvant Chemotherapy for Resectable Pancreatic Cancer	Interventional	Clinical Trial	N/A	3	352 e	Recruiting	adenosquamous, adenocarcinoma	M0	Oxaliplatin, Irinotecan, Leucovorin, Fluorouracil
225	NCT03504423	November 9, 2018	January 2, 2022	A Phase III Multicenter Open-label Randomized Trial to Evaluate Efficacy and Safety of Folfirinox (FFX) Versus Combination of CPI-613 With Modified Folfirinox (mFFX) in Patients With Metastatic Adenocarcinoma of the Pancreas	Interventional	Clinical Trial	Randomized	3	528	Completed	adenocarcinoma	M1	CPI 613, mFOLFIRINOX
226	NCT03126435	October 16, 2018	October 8, 2021	A Randomized Controlled, Open Label, Adaptive Phase-3 Trial to Evaluate Safety and Efficacy of EndoTAG-1 Plus Gemcitabine Versus Gemcitabine Alone in Patients With Measurable Locally Advanced and/or Metastatic Adenocarcinoma of the Pancreas Failed on FOLFIRINOX Treatment	Interventional	Clinical Trial	Randomized	3	218	Completed	adenocarcinoma	M1	EndoTAG-1, Gemcitabine
227	NCT04969731	September 7, 2021	2027-06-01	An Open-label, Randomized, Multi-center, Parallel, Phase III Clinical Trial to Evaluate the Efficacy and Safety of Adjuvant Immuncell-LC Therapy Combined With Gemcitabine Versus Adjuvant Gemcitabine Single Therapy After Resection in Patients With Pancreatic Ductal Adenocarcinoma	Interventional	Clinical Trial	Randomized	3	408 e	Recruiting	adenocarcinoma	M0	Immuncell-LC, Gemcitabine
228	NCT04167007	July 20, 2020	2025-07-01	Randomized Phase 3 Trial Comparing FOLFOX to Gemcitabine in Metastatic First-line in Patients With Pancreatic Adenocarcinoma and Non-fit for FOLFIRINOX	Interventional	Clinical Trial	Randomized	3	400 e	Recruiting	adenocarcinoma	M1	Gemcitabine, FOLFOX
229	NCT04083235	February 19, 2020	December 31, 2023	An Open-label, Randomised, Multicentre, Phase III Study of Irinotecan Liposome Injection, Oxaliplatin, 5-fluorouracil/Leucovorin Versus Nab-paclitaxel Plus Gemcitabine in Subjects Who Have Not Previously Received Chemotherapy for Metastatic Adenocarcinoma of the Pancreas	Interventional	Clinical Trial	Randomized	3	770	active, not recruiting	adenocarcinoma	M1	Irinotecan liposomal, Oxaliplatin, 5FU, Leucovorin, Nab-paclitaxel, Gemcitabine
230	NCT03377491	February 10, 2018	October 30, 2024	Pivotal, Randomized, Open-label Study of Tumor Treating Fields (TTFields, 150kHz) Concomitant With Gemcitabine and Nab-paclitaxel for Front-line Treatment of Locally-advanced Pancreatic Adenocarcinoma	Interventional	Clinical Trial	Randomized	3	556 e	active, not recruiting	adenocarcinoma	M1	NovoTTF-200T, Gemcitabine, Nab paclitaxel
231	NCT03512756	March 27, 2018	April 19, 2022	A Randomized Phase 2/3 Multi-Center Study of SM-88 in Subjects With Pancreatic Cancer Whose Disease Has Progressed or Recurred	Interventional	Clinical Trial	Randomized	2, 3	132	Completed	pancreatic cancer	M1	Racemetyrosine, Capecitabine, Gemcitabine, 5-FU
232	NCT03959150	January 5, 2020	June 30, 2023	A Multi-center, II Phase，Randomized Controlled Clinical Study of Capecitabine Metronomic Chemotherapy After Gemcitabine Plus Capecitabine Standard Adjuvant Therapy for Stage II/III Pancreatic Cancer	Interventional	Clinical Trial	Randomized	2, 3	231 e	Recruiting	pancreatic cancer	M0	Capecitabine
233	NCT05254171	August 8, 2022	May 31, 2024	A Randomized, Double-Blind, Placebo-Controlled Study of Nab-Paclitaxel and Gemcitabine With or Without SBP-101 in Subjects Previously Untreated for Metastatic PancreaticDuctal Adenocarcinoma	Interventional	Clinical Trial	Randomized	2, 3	150 e	Recruiting	adenocarcinoma	M1	SBP-101, Nab-paclitaxel, Gemcitabine
234	NCT05268692	January 1, 2019	December 31, 2030	Neoadjuvant Chemotherapy for Pancreatic Cancer; GS vs. GnP	Interventional	Clinical Trial	Randomized	2, 3	500 e	Recruiting	pancreatic cancer	M0	GS, GnP
235	NCT05035147	March 25, 2021	2026-12-01	Non-inferiority Study of Albumin-bound Paclitaxel Combined With Gemcitabine for Three Weeks Versus Four Weeks for First-line Inoperable Locally Advanced or Metastatic Pancreatic Cancer	Interventional	Clinical Trial	Randomized	4	934 e	Recruiting	pancreatic cancer	Any	Albumin bound Paclitaxel, Gemcitabine
236	NCT05627427	July 1, 2022	December 31, 2024	Multi-cohort, Open-label, Single-centered Study of Surufatinib in Combination With Sintilimab in the Treatment of Metastatic Neuroendocrine Neoplasm and Pancreatic Carcinoma Who Failed Standard Chemotherapy	Interventional	Clinical Trial	N/A	2	60 e	Recruiting	neuroendocrine, pancreatic cancer	M1	Surufatinib, Sintilimab
237	NCT03351296	February 9, 2018	2025-02-01	Randomized Phase 2 Trial Of Two Chemotherapy Regimens Plus Or Minus Bevacizumab In Patients With Well Differentiated Pancreatic Neuroendocrine Tumors	Interventional	Clinical Trial	Randomized	2	140 e	Recruiting	neuroendocrine	M1	LV5FU2, Streptozocin, Capecitabine, Temozolomide, Bevacizumab
238	NCT04727723	March 9, 2021	April 1, 2025	Two Steps Italian Prospective obsErvationAL Study Assessing the Effectiveness and Outcomes Associated With LUtathera (177Lu) Oxodotreotide Treatment in Adult Subjects With Unresectable or Metastatic, Progressive, Well Differentiated (G1 and G2), Somatostatin Receptor Positive Gastroenteropancreatic-neuroendocrine Tumours (GEP-NETs) - REAL-LU	Observational	N/A	N/A	N/A	164 e	active, not recruiting	Gastroenteropancreatic neuroendocrine tumor	M1	Lutathera
239	NCT04524442	January 27, 2021	September 29, 2023	A Multicenter, Open-label Post Authorization Safety Study to Evaluate the Effect of LysaKare® Infusion on Serum Potassium Levels in GEP-NET Patients Eligible for Lutathera® Treatment	Interventional	Clinical Trial	N/A	4	45 e	Recruiting	Gastroenteropancreatic neuroendocrine tumor	n/A	arginine/lysine
240	NCT04852679	May 24, 2021	January 13, 2023	A Phase 3, Single-arm, Open-label, Multicentre Study to Assess the Efficacy and Safety of Deep Subcutaneous Injections of Lanreotide Autogel® 120 mg Administered Every 28 Days in Chinese Participants With Unresectable, Locally Advanced or Metastatic Grade 1 or 2 Gastroenteropancreatic Neuroendocrine Tumours (GEP-NETs)	Interventional	Clinical Trial	N/A	3	43	Completed	Gastroenteropancreatic neuroendocrine tumor	M1	Lanreotide autogel
241	NCT03891784	October 31, 2019	September 30, 2024	A Phase 2 Trial of the CDK4/6 Inhibitor Abemaciclib in Patients With Advanced and Refractory Well-Differentiated Gastroenteropancreatic Neuroendocrine Tumors (GEP NETs)	Interventional	Clinical Trial	N/A	2	37 e	Recruiting	Neuroendocrine	M1	Abemaciclib
242	NCT05247905	March 16, 2022	2033-10-01	Phase II Randomized, Prospective Trial of Lutetium Lu 177 Dotatate PRRT Versus Capecitabine and Temozolomide in Well-Differentiated Pancreatic Neuroendocrine Tumors	Interventional	Clinical Trial	Randomized	2	198 e	Recruiting	neuroendocrine	M1	Lutetium, Capecitabine, Temozolomide
243	NCT05040360	May 5, 2022	March 31, 2025	Randomized Phase II Trial of Postoperative Adjuvant Capecitabine and Temozolomide Versus Observation in High-Risk Pancreatic Neuroendocrine Tumors	Interventional	Clinical Trial	Randomized	2	141 e	Recruiting	neuroendocrine	M0	Capecitabine, Temozolomide
244	NCT04924075	August 12, 2021	February 26, 2027	A Phase 2 Study to Evaluate the Efficacy and Safety of Belzutifan (MK-6482, Formerly PT2977) Monotherapy in Participants With Advanced Pheochromocytoma/Paraganglioma (PPGL), Pancreatic Neuroendocrine Tumor (pNET), Von Hippel-Lindau (VHL) Disease-Associated Tumors, Advanced Gastrointestinal Stromal Tumor (wt GIST), or Advanced Solid Tumors With HIF-2α Related Genetic Alterations	Interventional	Clinical Trial	N/A	2	322 e	Recruiting	neuroendocrine	M1	Belzutifan
245	NCT05477576	March 24, 2022	2028-07-01	Phase 1b/3 Global, Randomized, Controlled, Open-label Trial Comparing Treatment With RYZ101 to Standard of Care Therapy in Subjects With Inoperable, Advanced, SSTR+, Well-differentiated GEP-NETs That Have Progressed Following Prior 177Lu-SSA Therapy	Interventional	Clinical Trial	Randomized	3	218 e	Recruiting	Gastroenteropancreatic neuroendocrine tumor	M1	RYZ101, Everolimus, Sunitinib, Octreotide, Lanreotide
246	NCT03736720	June 17, 2019	June 17, 2026	Phase 2 Single-Arm Study of Nanoliposomal Irinotecan With Fluorouracil and Leucovorin in Refractory Advanced High Grade Neuroendocrine Cancer of GI, Unknown or Pancreatic Origin	Interventional	Clinical Trial	N/A	2	11	active, not recruiting	neuroendocrine	M1	5FU, Leucovorin, Irinotecan liposomal, Paricalcitol
247	NCT03375320	July 18, 2018	October 1, 2025	Randomized, Double-Blinded Phase III Study of CABozantinib Versus Placebo IN Patients With Advanced NEuroendocrine Tumors After Progression on Prior Therapy (CABINET)	Interventional	Clinical Trial	Randomized	3	395 e	Recruiting	neuroendocrine ++	M1	Cabozantinib
248	NCT04544098	September 2, 2020	2024-09-01	A Pilot Study Investigating Intrahepatic Arterial And Intravenous Infusion Of The Radiolabeled Somatostatin Agonist 177Lu-DOTATATE In Patients With Liver-Dominant Metastatic Gastroenteropancreatic (GEP), Bronchial or Unknown Primary Well Differentiated Neuroendocrine Tumors	Interventional	Clinical Trial	N/A	1	10 e	Recruiting	neuroendocrine ++	M1	177Lu-DOTATATE
249	NCT04984174	August 4, 2021	December 28, 2024	Survival Rate and Treatment Cost in Patients With Pancreatic Cancer With the Advent of New Chemotherapeutic Agents in Korea: An Analysis Using NHIS Database and K-PaC Registry Focusing on the Newest One, Liposomal Irinotecan	Observational	rwd	N/A	N/A	54000 e	Recruiting	pancreatic cancer	N/A	Liposomal Irinotecan
250	NCT04789980	January 29, 2021	January 29, 2025	A Multi-center, Prospective, Observational Study to Evaluate Palliative Chemotherapy Patterns and Prognosis in Patients With Locally Advanced or Metastatic Pancreatic Cancer	Observational	N/A	N/A	N/A	1000 e	Recruiting	pancreatic cancer	Any	Gemcitabine, FOLFIRINOX
251	NCT04133155	September 16, 2019	February 1, 2020	Multicenter Retrospective Analysis for Efficacy and Safety of Second-Line Nab-Paclitaxel Plus Gemcitabine After Progression on 1st-line FOLFIRINOX in Advanced Pancreatic Ductal Adenocarcinoma	Observational	N/A	N/A	N/A	103	Completed	pancreatic cancer	Any	Nab-paclitaxel, Gemcitabine
252	NCT04423731	January 1, 2018	December 31, 2025	Neoadjuvant Chemotherapy in Borderline Resectable and Locally Advanced Pancreatic Cancer - A Norwegian Population Based Observational Study	Observational	N/A	N/A	not applicable	251	active, not recruiting	adenocarcinoma	M0	FOLFIRINOX
253	NCT03724994	October 30, 2018	September 1, 2025	Chemotherapy, Host Response and Molecular Dynamics in Periampullary Cancer	Observational	N/A	N/A	not applicable	180 e	Recruiting	pancreatic cancer	M1	Gemcitabine
254	NCT04737551	January 1, 2020	December 31, 2023	Adjuvant Chemoradiation Following Radical Resection of Pancreatic Ductal Adenocarcinoma, a Prospective Cohort Study	Observational	N/A	N/A	not applicable	400 e	Recruiting	pancreatic cancer	M0	cht, chemoradiotherapy
255	NCT03695835	April 11, 2018	June 17, 2020	A Retrospective and Prospective Study of a New Immunotherapy Regimen (MyVaccx) for Patients With Adenocarcinoma.	Observational	N/A	case-only	N/A	27	Completed	adenocarcinoma	n/A	Immunotherapeutic Agents, ablation
256	NCT03638193	July 11, 2018	February 1, 2022	Study of Autologous T-cells Redirected to Mesothelin With a Chimeric Antigen Receptor in Patients With Metastatic Pancreatic Cancer	Interventional	Clinical Trial	N/A	not applicable	10 e	Recruiting	pancreatic cancer	M1	CAR-T-meso cells
257	NCT04812808	February 1, 2022	May 31, 2024	Bazedoxifene as a Concomitant Treatment of Patients With Metastatic Pancreatic Adenocarcinoma	Interventional	Clinical Trial	N/A	not applicable	10 e	Recruiting	adenocarcinoma	M1	Bazedoxifene
258	NCT05613465	October 25, 2022	December 30, 2024	A Double-blind, Randomized Controlled Study of Adjuvant Chemotherapy Plus Codonopsis Pilosula Nnannf /Placebo After Radical Surgery	Interventional	Clinical Trial	Randomized	not applicable	100 e	Recruiting	adenocarcinoma	N/A	Codonopsis
